# Supplementary material for: Diverse Cyanopeptides follow distinct temporal succession patterns in freshwater harmful algal blooms
Source: ISME J. 2026 Feb 19;20(1):wrag026. doi: 10.1093/ismejo/wrag026 (PMC13196583; doi:10.1093/ismejo/wrag026)
Supplement: Supplementary-Material_wrag026 [file supplementary-material_wrag026.zip]

Archive with 2 entries (2 files):
- Clean_SI_wrag026(1).docx
- SI_Tables_wrag026.xlsx
