# Supplementary material for: Diverse Cyanopeptides follow distinct temporal succession patterns in freshwater harmful algal blooms
Source: ISME J. 2026 Feb 19;20(1):wrag026. doi: 10.1093/ismejo/wrag026 (PMC13196583; doi:10.1093/ismejo/wrag026)
Supplement: Supplementary-Material_wrag026 [file supplementary-material_wrag026.zip › SI_Tables_wrag026.xlsx]

## Sheet: SITable1
SI Table 1: Metadata
GLAMR_SampleID	NCBI BioProject	NCBI Biosample	NCBI Accession	Chlorophyll A (ug/L)	MASSiVE DB ID	C1 (RU)	C2 (RU)	C3 (RU)	C4 (RU)	C5 (RU)	NOAA_Site	collection_date	Metabolomics volume filtered (mL)
samp_2042	PRJNA1190886	SAMN45060126	SRR31514654	4.42	MSV000097661	NA	NA	NA	NA	NA	WE4	2016-07-18T12:23:00Z	300
samp_2043	PRJNA1190886	SAMN45060127	SRR31514643	16.28	NA	NA	NA	NA	NA	NA	WE8	2016-07-18T13:12:00Z	100
samp_2044	PRJNA1190886	SAMN45060128	SRR31514728	7.93	NA	NA	NA	NA	NA	NA	WE12	2016-07-18T09:50:00Z	NA
samp_2045	PRJNA1190886	SAMN45060129	SRR31514716	22.69	MSV000097661	0.22351	0.400802	0.161137	0.202445	0.167623	WE2	2016-08-01T08:25:00Z	75
samp_2047	PRJNA1190886	SAMN45060131	SRR31514666	15.3	NA	NA	NA	NA	NA	NA	WE8	2016-08-01T13:16:00Z	100
samp_2048	PRJNA1190886	SAMN45060132	SRR31514800	25.53	NA	0.218957	0.41971	0.174837	0.183269	0.18989	WE12	2016-08-01T10:06:00Z	NA
samp_2049	PRJNA1190886	SAMN45060133	SRR31514798	19.64	MSV000097661	0.156553	0.268188	0.122078	0.138945	0.137229	WE2	2016-08-15T08:35:00Z	80
samp_2051	PRJNA1190886	SAMN45060135	SRR31514794	46.33	NA	NA	NA	NA	NA	NA	WE8	2016-08-15T14:00:00Z	25
samp_2052	PRJNA1190886	SAMN45060136	SRR31514770	18.81	MSV000097661	0.137799	0.237325	0.102985	0.122254	0.0942764	WE12	2016-08-15T10:34:00Z	80
samp_2053	PRJNA1190886	SAMN45060137	SRR31514661	11.47	MSV000097661	0.152074	0.27302	0.116932	0.178815	0.144183	WE2	2016-08-29T08:20:00Z	75
samp_2054	PRJNA1190886	SAMN45060138	SRR31514660	9.97	MSV000097661	0.176791	0.298019	0.129329	0.204364	0.164247	WE4	2016-08-29T11:30:00Z	125
samp_2055	PRJNA1190886	SAMN45060139	SRR31514659	22.88	NA	NA	NA	NA	NA	NA	WE8	2016-08-29T12:20:00Z	NA
samp_2056	PRJNA1190886	SAMN45060140	SRR31514658	10.35	MSV000097661	NA	NA	NA	NA	NA	WE12	2016-08-29T10:05:00Z	80
samp_2057	PRJNA1190886	SAMN45060141	SRR31514657	22.16	MSV000097661	NA	NA	NA	NA	NA	WE2	2016-09-12T08:25:00Z	50
samp_2058	PRJNA1190886	SAMN45060142	SRR31514656	7.97	MSV000097661	NA	NA	NA	NA	NA	WE4	2016-09-12T12:29:00Z	150
samp_2059	PRJNA1190886	SAMN45060143	SRR31514655	10.85	NA	NA	NA	NA	NA	NA	WE8	2016-09-12T13:12:00Z	100
samp_2060	PRJNA1190886	SAMN45060144	SRR31514652	4.77	MSV000097661	0.150057	0.25826	0.116076	0.133193	0.109141	WE12	2016-09-12T10:04:00Z	100
samp_2061	PRJNA1190886	SAMN45060145	SRR31514651	7.69	MSV000097661	0.224793	0.380681	0.170552	0.216011	0.107822	WE2	2016-10-11T08:25:00Z	70
samp_2062	PRJNA1190886	SAMN45060146	SRR31514650	2.77	NA	NA	NA	NA	NA	NA	WE4	2016-10-11T12:50:00Z	NA
samp_2065	PRJNA1190886	SAMN45060148	SRR31514648	9.17	NA	0.554475	0.969426	0.407198	0.36021	0.186726	WE2	2017-07-11T13:13:00Z	NA
samp_2067	PRJNA1190886	SAMN45060150	SRR31514646	2.28	NA	NA	NA	NA	NA	NA	WE8	2017-07-11T08:12:00Z	200
samp_2068	PRJNA1190886	SAMN45060151	SRR31514645	8.88	MSV000097661	0.19363	0.33681	0.130946	0.162646	0.121646	WE12	2017-07-11T11:33:00Z	100
samp_2070	PRJNA1190886	SAMN45060153	SRR31514641	16.71	MSV000097661	0.260914	0.453867	0.177129	0.191153	0.184242	WE4	2017-07-24T09:07:00Z	100
samp_2073	PRJNA1190886	SAMN45060156	SRR31514638	21.52	MSV000097661	0.444775	0.808408	0.337486	0.311378	0.213195	WE2	2017-08-07T13:19:00Z	100
samp_2074	PRJNA1190886	SAMN45060157	SRR31514735	7.33	MSV000097661	0.263253	0.466989	0.180073	0.213768	0.110166	WE4	2017-08-07T09:00:00Z	100
samp_2075	PRJNA1190886	SAMN45060158	SRR31514734	23.1	NA	NA	NA	NA	NA	NA	WE8	2017-08-07T08:15:00Z	NA
samp_2077	PRJNA1190886	SAMN45060160	SRR31514732	111.87	MSV000097661	0.357089	0.657443	0.270252	0.266979	0.217511	WE2	2017-08-21T13:13:00Z	10
samp_2078	PRJNA1190886	SAMN45060161	SRR31514731	54.72	MSV000097661	0.441459	0.777278	0.323784	0.32954	0.177619	WE4	2017-08-21T08:59:00Z	10
samp_2079	PRJNA1190886	SAMN45060162	SRR31514730	31.45	NA	NA	NA	NA	NA	NA	WE8	2017-08-21T08:14:00Z	10
samp_2080	PRJNA1190886	SAMN45060163	SRR31514727	22.04	MSV000097661	0.11588	0.219518	0.0875967	0.103498	0.133717	WE12	2017-08-21T11:33:00Z	10
samp_2082	PRJNA1190886	SAMN45060165	SRR31514725	9.14	MSV000097661	0.233581	0.443211	0.172787	0.24355	0.0978618	WE4	2018-07-16T09:01:00Z	100
samp_2085	PRJNA1190886	SAMN45060168	SRR31514722	25.61	MSV000097661	0.252109	0.464329	0.181984	0.228442	0.104826	WE2	2018-07-30T12:46:00Z	150
samp_2087	PRJNA1190886	SAMN45060170	SRR31514720	25.48	NA	NA	NA	NA	NA	NA	WE8	2018-07-30T08:08:00Z	100
samp_2088	PRJNA1190886	SAMN45060171	SRR31514719	13.13	MSV000097661	0.257013	0.494317	0.185114	0.255463	0.0992054	WE12	2018-07-30T11:04:00Z	100
samp_2089	PRJNA1190886	SAMN45060172	SRR31514717	19.43	MSV000097661	0.225095	0.441704	0.163128	0.223214	0.112768	WE2	2018-08-13T12:27:00Z	100
samp_2091	PRJNA1190886	SAMN45060174	SRR31514714	18.85	NA	NA	NA	NA	NA	NA	WE8	2018-08-13T08:06:00Z	100
samp_2092	PRJNA1190886	SAMN45060175	SRR31514713	19.56	MSV000097661	0.267439	0.527375	0.196413	0.350134	0.127556	WE12	2018-08-13T10:51:00Z	100
samp_2093	PRJNA1190886	SAMN45060176	SRR31514712	20.15	MSV000097661	0.211883	0.407996	0.152226	0.224766	0.115556	WE2	2018-08-20T13:01:00Z	100
samp_2094	PRJNA1190886	SAMN45060177	SRR31514685	12.32	MSV000097661	0.147011	0.271167	0.103013	0.145889	0.0947431	WE4	2018-08-20T09:28:00Z	150
samp_2095	PRJNA1190886	SAMN45060178	SRR31514684	33.88	NA	NA	NA	NA	NA	NA	WE8	2018-08-20T08:44:00Z	75
samp_2096	PRJNA1190886	SAMN45060179	SRR31514683	15.08	MSV000097661	0.12409	0.247673	0.0950544	0.170828	0.0904503	WE12	2018-08-20T11:21:00Z	150
samp_2097	PRJNA1190886	SAMN45060180	SRR31514682	16.96	MSV000097661	0.308866	0.547043	0.227993	0.290575	0.162026	WE2	2018-09-11T12:32:00Z	20
samp_2098	PRJNA1190886	SAMN45060181	SRR31514680	14.3	MSV000097661	0.208173	0.365462	0.15641	0.177683	0.124824	WE4	2018-09-11T09:02:00Z	25
samp_2101	PRJNA1190886	SAMN45060184	SRR31514676	12.27	NA	0.190129	0.342356	0.139505	0.18677	0.13232	WE2	2018-09-25T08:20:00Z	NA
samp_2105	PRJNA1190886	SAMN45060188	SRR31514672	28.35	MSV000097661	0.595329	1.06893	0.443669	0.42126	0.186762	WE2	2019-07-08T13:04:00Z	100
samp_2107	PRJNA1190886	SAMN45060190	SRR31514669	11.18	NA	NA	NA	NA	NA	NA	WE8	2019-07-08T08:26:00Z	150
samp_2109	PRJNA1190886	SAMN45060192	SRR31514667	143.23	NA	0.589252	1.05103	0.42886	0.436113	0.148645	WE2	2019-07-22T13:20:00Z	NA
samp_2110	PRJNA1190886	SAMN45060193	SRR31514665	18.4	MSV000097661	0.227553	0.432239	0.166641	0.19874	0.10688	WE4	2019-07-22T09:23:00Z	100
samp_2111	PRJNA1190886	SAMN45060194	SRR31514664	49.79	NA	NA	NA	NA	NA	NA	WE8	2019-07-22T08:32:00Z	100
samp_2112	PRJNA1190886	SAMN45060195	SRR31514663	13.98	MSV000097661	0.252487	0.463476	0.180886	0.206759	0.0875331	WE12	2019-07-22T11:26:00Z	75
samp_2113	PRJNA1190886	SAMN45060196	SRR31514662	154.05	MSV000097661	0.881243	1.60383	0.656255	0.6256	0.252895	WE2	2019-07-29T13:09:00Z	50
samp_2114	PRJNA1190886	SAMN45060197	SRR31514711	52.36	MSV000097661	0.193064	0.387851	0.149232	0.183888	0.127152	WE4	2019-07-29T09:10:00Z	100
samp_2115	PRJNA1190886	SAMN45060198	SRR31514710	42.9	NA	NA	NA	NA	NA	NA	WE8	2019-07-29T08:23:00Z	100
samp_2116	PRJNA1190886	SAMN45060199	SRR31514804	49.63	MSV000097661	0.36258	0.681382	0.263997	0.280815	0.152301	WE12	2019-07-29T11:24:00Z	50
samp_2117	PRJNA1190886	SAMN45060200	SRR31514803	68.01	MSV000097661	0.271544	0.496765	0.202352	0.233399	0.166207	WE2	2019-08-19T12:57:00Z	50
samp_2118	PRJNA1190886	SAMN45060201	SRR31514802	13.36	MSV000097661	0.0768894	0.161602	0.0562928	0.0713545	0.100601	WE4	2019-08-19T09:04:00Z	50
samp_2119	PRJNA1190886	SAMN45060202	SRR31514801	59.87	NA	NA	NA	NA	NA	NA	WE8	2019-08-19T08:15:00Z	50
samp_2120	PRJNA1190886	SAMN45060203	SRR31514799	72.35	MSV000097661	0.201799	0.374423	0.152741	0.166189	0.132002	WE12	2019-08-19T10:55:00Z	50
samp_2131	PRJNA1190886	SAMN45060204	SRR31514797	52.5	MSV000097661	0.334118	0.621555	0.256129	0.285763	0.19205	WE2	2019-08-28T08:59:00Z	50
samp_2132	PRJNA1190886	SAMN45060205	SRR31514796	39.63	MSV000097661	0.198497	0.371846	0.146084	0.18981	0.177052	WE4	2019-08-28T11:56:00Z	50
samp_2133	PRJNA1190886	SAMN45060206	SRR31514795	54.02	NA	NA	NA	NA	NA	NA	WE8	2019-08-28T12:20:00Z	40
samp_2134	PRJNA1190886	SAMN45060207	SRR31514773	45.48	MSV000097661	0.335926	0.617877	0.250147	0.280108	0.193883	WE12	2019-08-28T09:50:00Z	40
samp_2135	PRJNA1190886	SAMN45060208	SRR31514762	70.64	MSV000097661	0.439501	0.797849	0.33869	0.342567	0.252197	WE2	2019-09-03T12:55:00Z	40
samp_2136	PRJNA1190886	SAMN45060209	SRR31514653	45.97	MSV000097661	0.247585	0.456956	0.184524	0.218178	0.198867	WE4	2019-09-03T09:13:00Z	40
samp_2136	PRJNA1190886	SAMN45060209	SRR31514653	45.97	MSV000097661	0.247585	0.456956	0.184524	0.218178	0.198867	WE4	2019-09-03T09:13:00Z	50
samp_2137	PRJNA1190886	SAMN45060210	SRR31514642	93.65	NA	NA	NA	NA	NA	NA	WE8	2019-09-03T08:13:00Z	40
samp_2138	PRJNA1190886	SAMN45060211	SRR31514729	46.75	MSV000097661	0.312785	0.571425	0.236203	0.266556	0.203268	WE12	2019-09-03T11:09:00Z	50
samp_2139	PRJNA1190886	SAMN45060212	SRR31514718	3.83	MSV000097661	0.336407	0.604927	0.235083	0.273332	0.114908	WE2	2020-07-06T08:32:00Z	250
samp_2141	PRJNA1190886	SAMN45060213	SRR31514681	10.83	MSV000097661	0.339532	0.64249	0.243651	0.299055	0.134856	WE8	2020-07-06T08:00:00Z	250
samp_2142	PRJNA1190886	SAMN45060214	SRR31514670	1.86	MSV000097661	0.19495	0.373611	0.143166	0.183893	0.0925278	WE12	2020-07-06T09:07:00Z	250
samp_2143	PRJNA1190886	SAMN45060215	SRR31514805	28.47	NA	0.336079	0.638036	0.242794	0.312836	0.183406	WE2	2020-07-28T15:45:00Z	50
samp_2144	PRJNA1190886	SAMN45060216	SRR31514759	16.77	NA	0.127822	0.248553	0.0908836	0.151207	0.0975264	WE4	2020-07-28T12:45:00Z	200
samp_2145	PRJNA1190886	SAMN45060217	SRR31514748	14.3	NA	0.239867	0.458258	0.178187	0.240056	0.132648	WE8	2020-07-28T12:07:00Z	100
samp_2147	PRJNA1190886	SAMN45060219	SRR31514700	20.48	MSV000097661	0.263447	0.499091	0.186667	0.254793	0.15803	WE2	2020-08-10T11:40:00Z	100
samp_2149	PRJNA1190886	SAMN45060221	SRR31514776	15.67	MSV000097661	0.206278	0.393547	0.151442	0.215234	0.132071	WE8	2020-08-10T08:03:00Z	100
samp_2150	PRJNA1190886	SAMN45060222	SRR31514775	21.39	MSV000097661	0.254112	0.474282	0.18416	0.253947	0.157684	WE12	2020-08-10T10:20:00Z	100
samp_2151	PRJNA1190886	SAMN45060223	SRR31514774	12.92	MSV000097661	0.200489	0.370484	0.147369	0.18399	0.131318	WE2	2020-08-24T11:30:00Z	100
samp_2152	PRJNA1190886	SAMN45060224	SRR31514772	12.79	MSV000097661	0.0564593	0.120118	0.0452745	0.0447566	0.0658204	WE4	2020-08-24T08:44:00Z	150
samp_2153	PRJNA1190886	SAMN45060225	SRR31514771	43.53	MSV000097661	0.154992	0.298565	0.118269	0.143413	0.11757	WE8	2020-08-24T08:03:00Z	100
samp_2154	PRJNA1190886	SAMN45060226	SRR31514769	11.47	MSV000097661	0.153996	0.288673	0.114741	0.141378	0.113721	WE12	2020-08-24T10:15:00Z	100
samp_2155	PRJNA1190886	SAMN45060227	SRR31514768	17.36	NA	0.138471	0.274825	0.105702	0.12091	0.120926	WE2	2020-09-01T15:10:00Z	100
samp_2156	PRJNA1190886	SAMN45060228	SRR31514767	7.08	NA	0.0402749	0.0766824	0.0299549	0.0131578	0.0691268	WE4	2020-09-01T12:40:00Z	200
samp_2157	PRJNA1190886	SAMN45060229	SRR31514766	18.85	NA	0.158321	0.323754	0.124841	0.169384	0.146056	WE8	2020-09-01T12:03:00Z	100
samp_2158	PRJNA1190886	SAMN45060230	SRR31514765	17.49	NA	0.167722	0.329465	0.124788	0.177312	0.13813	WE12	2020-09-01T14:03:00Z	100
samp_2159	PRJNA1190886	SAMN45060231	SRR31514764	17.68	NA	0.165351	0.329173	0.131594	0.170486	0.158636	WE2	2020-09-15T16:37:00Z	100
samp_2160	PRJNA1190886	SAMN45060232	SRR31514763	6.57	NA	NA	NA	NA	NA	NA	WE4	2020-09-15T13:15:00Z	200
samp_2161	PRJNA1190886	SAMN45060233	SRR31514761	26.78	NA	0.176176	0.346514	0.138775	0.182234	0.142106	WE8	2020-09-15T12:31:00Z	75
samp_2162	PRJNA1190886	SAMN45060234	SRR31514760	25.42	NA	0.2185	0.409753	0.161758	0.203956	0.150213	WE12	2020-09-15T15:03:00Z	100
samp_4334	PRJNA1190886	SAMN45060235	SRR31514746	10.8	NA	0.327376	0.575651	0.229384	0.264411	0.251851	WE2	2019-09-24T12:33:00	NA
samp_4336	PRJNA1190886	SAMN45060237	SRR31514696	12.34	NA	NA	NA	NA	NA	NA	WE8	2019-09-24T8:17:00	NA
samp_4337	PRJNA1190886	SAMN45060238	SRR31514686	13.46	NA	NA	NA	NA	NA	NA	WE12	2019-09-24T10:56:00	NA
samp_4338	PRJNA1190886	SAMN45060239	SRR31514782	22.62	NA	0.108937	0.211777	0.0853187	0.088257	0.101899	WE2	2020-09-09T11:09:00	NA
samp_4339	PRJNA1190886	SAMN45060240	SRR31514781	3.47	NA	0.0431103	0.0877554	0.0358579	0.0416964	0.0550098	WE4	2020-09-09T8:37:00	NA
samp_4340	PRJNA1190886	SAMN45060241	SRR31514780	19.71	NA	0.142466	0.294767	0.11609	0.156117	0.141462	WE8	2020-09-09T8:02:00	NA
samp_4341	PRJNA1190886	SAMN45060242	SRR31514793	22.36	NA	0.0816416	0.171622	0.0675044	0.102514	0.0836145	WE12	2020-09-09T10:02:00	NA
samp_4342	PRJNA1190886	SAMN45060243	SRR31514789	8	NA	0.142991	0.277745	0.107588	0.145324	0.123714	WE2	2020-10-05T11:34:00	NA
samp_4343	PRJNA1190886	SAMN45060244	SRR31514788	6.79	NA	0.177052	0.336937	0.134811	0.174554	0.151866	WE8	2020-10-05T8:12:00	NA
samp_4344	PRJNA1190886	SAMN45060245	SRR31514787	9.65	NA	0.129348	0.261384	0.100654	0.154848	0.126024	WE12	2020-10-05T10:18:00	NA
samp_4345	PRJNA1190886	SAMN45060246	SRR31514786	7.07	NA	0.0947625	0.15771	0.0726214	0.0916419	0.0505145	WE2	2021-08-02T11:32:00	NA
samp_4346	PRJNA1190886	SAMN45060247	SRR31514785	6.05	NA	NA	NA	NA	NA	NA	WE4	2021-08-02T8:35:00	NA
samp_4347	PRJNA1190886	SAMN45060248	SRR31514784	9.28	NA	0.275368	0.428421	0.216208	0.183248	0.0990872	WE8	2021-08-02T7:56:00	NA
samp_4348	PRJNA1190886	SAMN45060249	SRR31514758	24.38	NA	0.399143	0.583926	0.311642	0.201338	0.0846797	WE12	2021-08-02T10:08:00	NA
samp_4349	PRJNA1190886	SAMN45060250	SRR31514757	26.26	NA	0.284355	0.429942	0.210224	0.209886	0.107595	WE2	2021-08-30T11:03:00	NA
samp_4350	PRJNA1190886	SAMN45060251	SRR31514756	14.1	NA	NA	NA	NA	NA	NA	WE4	2021-08-30T8:30:00	NA
samp_4351	PRJNA1190886	SAMN45060252	SRR31514755	28.27	NA	0.302401	0.458772	0.224553	0.211666	0.126404	WE8	2021-08-30T7:53:00	NA
samp_4352	PRJNA1190886	SAMN45060253	SRR31514754	21.12	NA	0.155773	0.235962	0.113941	0.121994	0.0827284	WE12	2021-08-30T9:55:00	NA
samp_4353	PRJNA1190886	SAMN45060254	SRR31514753	5.49	NA	0.369897	0.558009	0.275423	0.28398	0.152195	WE2	2021-09-20T11:05:00	NA
samp_4354	PRJNA1190886	SAMN45060255	SRR31514752	7.73	NA	0.137728	0.214992	0.102408	0.125922	0.0971845	WE4	2021-09-20T8:31:00	NA
samp_4355	PRJNA1190886	SAMN45060256	SRR31514751	18.78	NA	0.276943	0.411656	0.20693	0.213553	0.152853	WE8	2021-09-20T7:51:00	NA
samp_4356	PRJNA1190886	SAMN45060257	SRR31514750	1.05	NA	0.239238	0.35993	0.181206	0.177633	0.123063	WE12	2021-09-20T10:00:00	NA
samp_4357	PRJNA1190886	SAMN45060258	SRR31514749	16.64	NA	0.305731	0.455593	0.226622	0.238175	0.132523	WE2	2021-10-04T12:47:00	NA
samp_4358	PRJNA1190886	SAMN45060259	SRR31514747	13	NA	0.0883608	0.14124	0.0671762	0.0805298	0.064798	WE4	2021-10-04T9:36:00	NA
samp_4359	PRJNA1190886	SAMN45060260	SRR31514745	33	NA	0.387505	0.576789	0.28985	0.289414	0.168083	WE8	2021-10-04T9:18:00	NA
samp_4360	PRJNA1190886	SAMN45060261	SRR31514744	19.23	NA	0.152266	0.228932	0.114201	0.126586	0.101162	WE12	2021-10-04T11:32:00	NA
samp_4361	PRJNA1190886	SAMN45060262	SRR31514743	3.37	NA	0.249458	0.407724	0.187409	0.18882	0.097423	WE2	2022-06-21T12:39:00	NA
samp_4362	PRJNA1190886	SAMN45060263	SRR31514742	32.93	NA	0.450953	0.718657	0.333426	0.328208	0.138276	WE2	2022-07-18T12:24:00	NA
samp_4363	PRJNA1190886	SAMN45060264	SRR31514741	10.59	NA	0.0914507	0.169216	0.0709248	0.108932	0.0699894	WE4	2022-07-18T8:45:00	NA
samp_4364	PRJNA1190886	SAMN45060265	SRR31514740	143.46	NA	NA	NA	NA	NA	NA	WE8	2022-07-18T8:01:00	NA
samp_4365	PRJNA1190886	SAMN45060266	SRR31514739	12.04	NA	0.229032	0.37615	0.176391	0.192767	0.0820178	WE12	2022-07-18T10:34:00	NA
samp_4366	PRJNA1190886	SAMN45060267	SRR31514738	125.49	NA	0.485859	0.755208	0.362848	0.386733	0.211548	WE2	2022-08-17T13:14:00	NA
samp_4367	PRJNA1190886	SAMN45060268	SRR31514736	37.25	NA	0.118381	0.202501	0.0901407	0.127518	0.105878	WE4	2022-08-17T9:00:00	NA
samp_4368	PRJNA1190886	SAMN45060269	SRR31514709	92.09	NA	NA	NA	NA	NA	NA	WE8	2022-08-17T8:12:00	NA
samp_4369	PRJNA1190886	SAMN45060270	SRR31514707	84.18	NA	0.395023	0.599339	0.295691	0.29326	0.215822	WE12	2022-08-17T10:59:00	NA
samp_4370	PRJNA1190886	SAMN45060271	SRR31514706	86.72	NA	0.413541	0.636915	0.303924	0.321633	0.206633	WE2	2022-08-29T12:35:00	NA
samp_4371	PRJNA1190886	SAMN45060272	SRR31514705	6.41	NA	0.0517289	0.0905402	0.0391294	0.0460695	0.0564518	WE4	2022-08-29T9:04:00	NA
samp_4372	PRJNA1190886	SAMN45060273	SRR31514704	79.35	NA	NA	NA	NA	NA	NA	WE8	2022-08-29T8:19:00	NA
samp_4373	PRJNA1190886	SAMN45060274	SRR31514703	47.5	NA	0.300491	0.465475	0.223526	0.240775	0.191732	WE12	2022-08-29T9:55:00	NA
samp_4374	PRJNA1190886	SAMN45060275	SRR31514702	55.48	NA	0.304801	0.460063	0.221742	0.238525	0.177005	WE2	2022-09-12T12:54:00	NA
samp_4375	PRJNA1190886	SAMN45060276	SRR31514701	24.51	NA	0.0975289	0.160391	0.0742012	0.0829415	0.0750688	WE4	2022-09-12T9:02:00	NA
samp_4376	PRJNA1190886	SAMN45060277	SRR31514699	78.98	NA	NA	NA	NA	NA	NA	WE8	2022-09-12T8:11:00	NA
samp_4377	PRJNA1190886	SAMN45060278	SRR31514698	30.42	NA	0.216073	0.32703	0.157458	0.166503	0.143205	WE12	2022-09-12T11:00:00	NA
samp_4378	PRJNA1190886	SAMN45060279	SRR31514697	12.52	NA	NA	NA	NA	NA	NA	WE2	2022-09-30T12:43:00	NA
samp_4379	PRJNA1190886	SAMN45060280	SRR31514695	35.88	NA	NA	NA	NA	NA	NA	WE8	2022-09-30T9:11:00	NA
samp_4380	PRJNA1190886	SAMN45060281	SRR31514694	8.31	NA	NA	NA	NA	NA	NA	WE12	2022-09-30T10:58:00	NA
samp_4381	PRJNA1190886	SAMN45060282	SRR31514693	54.02	NA	0.239984	0.386143	0.19749	0.349435	0.160085	WE2	2022-10-11T14:23:00	NA
samp_4382	PRJNA1190886	SAMN45060283	SRR31514692	27.24	NA	NA	NA	NA	NA	NA	WE8	2022-10-11T9:22:00	NA
samp_4383	PRJNA1190886	SAMN45060284	SRR31514691	27.43	NA	0.170998	0.26191	0.1342	0.133363	0.102085	WE12	2022-10-11T12:21:00	NA
samp_4384	PRJNA1190886	SAMN45060285	SRR31514690	20.74	NA	0.138308	0.217077	0.109825	0.109407	0.113511	WE2	2022-10-24T13:36:00	NA
samp_4385	PRJNA1190886	SAMN45060286	SRR31514688	4.3	NA	0.0592329	0.143284	0.0622203	0.246449	0.0721635	WE4	2022-10-24T10:05:00	NA
samp_4386	PRJNA1190886	SAMN45060287	SRR31514687	12.07	NA	NA	NA	NA	NA	NA	WE8	2022-10-24T9:16:00	NA
samp_4387	PRJNA1190886	SAMN45060288	SRR31514783	26.59	NA	0.132558	0.205689	0.104029	0.109801	0.0898494	WE12	2022-10-24T12:00:00	NA
samp_4422	PRJNA1190886	SAMN45060291	SRR31514777	1.74	NA	0.0359895	0.0836367	0.0293311	0.0519667	0.0662332	WE4	2020-10-05T8:49:00	NA
samp_4425	PRJNA1190886	SAMN45060294	SRR31514790	3.67	NA	NA	NA	NA	NA	NA	WE4	2022-10-11T10:30:00	NA
samp_3427	NA	NA	NA	NA	NA	0.198595	0.309302	0.144658	0.117067	0.160542	WE2	2016-09-06	NA
samp_3428	NA	NA	NA	NA	NA	0.161522	0.241504	0.114902	0.0496222	0.140394	WE12	2016-09-06	NA
samp_3429	NA	NA	NA	NA	NA	0.159625	0.238346	0.111506	0.0374535	0.13259	WE15	2016-09-06	NA
samp_3430	NA	NA	NA	NA	NA	0.100201	0.150916	0.065012	0.0269191	0.118836	WE4	2016-09-06	NA
samp_3400	NA	NA	NA	NA	NA	0.348067	0.599158	0.244298	0.310916	0.142309	WE12	2016-07-11	NA
samp_3437	NA	NA	NA	NA	NA	NA	NA	NA	NA	NA	WE12	2016-09-19	NA
samp_3411	NA	NA	NA	NA	NA	0.22351	0.400802	0.161137	0.202445	0.167623	WE2	2016-08-01	NA
samp_3434	NA	NA	NA	NA	NA	NA	NA	NA	NA	NA	WE15	2016-09-12	NA
samp_3432	NA	NA	NA	NA	NA	NA	NA	NA	NA	NA	WE2	2016-09-12	NA
samp_3407	NA	NA	NA	NA	NA	0.181382	0.316008	0.130489	0.149595	0.120548	WE2	2016-07-25	NA
samp_3433	NA	NA	NA	NA	NA	0.150057	0.25826	0.116076	0.133193	0.109141	WE12	2016-09-12	NA
samp_3435	NA	NA	NA	NA	NA	NA	NA	NA	NA	NA	WE4	2016-09-12	NA
samp_509	NA	NA	NA	NA	NA	0.15955	0.283247	0.115859	0.153653	0.123268	WE4	2016-09-19	NA
samp_3439	NA	NA	NA	NA	NA	0.15955	0.283247	0.115859	0.153653	0.123268	WE4	2016-09-19	NA
samp_3420	NA	NA	NA	NA	NA	0.137799	0.237325	0.102985	0.122254	0.0942764	WE12	2016-08-15	NA
samp_453	NA	NA	NA	NA	NA	0.123295	0.205095	0.0901933	0.096944	0.110511	WE12	2016-08-22	NA
samp_3424	NA	NA	NA	NA	NA	0.123295	0.205095	0.0901933	0.096944	0.110511	WE12	2016-08-22	NA
samp_3588	NA	NA	NA	NA	NA	0.123295	0.205095	0.0901933	0.096944	0.110511	WE12	2016-08-22	NA
samp_3438	NA	NA	NA	NA	NA	0.13197	0.237033	0.103429	0.120697	0.113314	WE15	2016-09-19	NA
samp_454	NA	NA	NA	NA	NA	0.134983	0.238727	0.103953	0.124404	0.129257	WE15	2016-08-22	NA
samp_3425	NA	NA	NA	NA	NA	0.134983	0.238727	0.103953	0.124404	0.129257	WE15	2016-08-22	NA
samp_3585	NA	NA	NA	NA	NA	0.134983	0.238727	0.103953	0.124404	0.129257	WE15	2016-08-22	NA
samp_3442	NA	NA	NA	NA	NA	0.150536	0.260514	0.117338	0.142439	0.0963906	WE12	2016-10-03	NA
samp_3413	NA	NA	NA	NA	NA	0.0849729	0.164367	0.0676358	0.091817	0.089949	WE15	2016-08-01	NA
samp_3408	NA	NA	NA	NA	NA	0.0831292	0.150974	0.0646334	0.0834927	0.0791672	WE12	2016-07-25	NA
samp_3384	NA	NA	NA	NA	NA	NA	NA	NA	NA	NA	WE15	2016-05-31	NA
samp_3402	NA	NA	NA	NA	NA	NA	NA	NA	NA	NA	WE4	2016-07-11	NA
samp_3398	NA	NA	NA	NA	NA	NA	NA	NA	NA	NA	WE4	2016-07-05	NA
samp_2046	NA	NA	NA	NA	NA	NA	NA	NA	NA	NA	WE4	2016-08-01	250
samp_3414	NA	NA	NA	NA	NA	NA	NA	NA	NA	NA	WE4	2016-08-01	NA
samp_451	NA	NA	NA	NA	NA	0.218957	0.41971	0.174837	0.183269	0.18989	WE12	2016-08-01	NA
samp_3412	NA	NA	NA	NA	NA	0.218957	0.41971	0.174837	0.183269	0.18989	WE12	2016-08-01	NA
samp_3440	NA	NA	NA	NA	NA	0.168615	0.292109	0.134763	0.164124	0.107891	WE2	2016-10-03	NA
samp_3436	NA	NA	NA	NA	NA	0.162566	0.274381	0.129822	0.152192	0.119933	WE2	2016-09-19	NA
samp_2050	NA	NA	NA	NA	NA	0.0589885	0.117748	0.0488715	0.0699036	0.0901631	WE4	2016-08-15	80
samp_3422	NA	NA	NA	NA	NA	0.0589885	0.117748	0.0488715	0.0699036	0.0901631	WE4	2016-08-15	NA
samp_3382	NA	NA	NA	NA	NA	NA	NA	NA	NA	NA	WE2	2016-05-31	NA
samp_3421	NA	NA	NA	NA	NA	NA	NA	NA	NA	NA	WE15	2016-08-15	NA
samp_3394	NA	NA	NA	NA	NA	0.0836809	0.141208	0.0578426	0.0816255	0.101071	WE4	2016-06-27	NA
samp_455	NA	NA	NA	NA	NA	0.0873235	0.167377	0.0694675	0.128808	0.112319	WE4	2016-08-22	NA
samp_3426	NA	NA	NA	NA	NA	0.0873235	0.167377	0.0694675	0.128808	0.112319	WE4	2016-08-22	NA
samp_3587	NA	NA	NA	NA	NA	0.0873235	0.167377	0.0694675	0.128808	0.112319	WE4	2016-08-22	NA
samp_3397	NA	NA	NA	NA	NA	0.126487	0.228542	0.0971479	0.125135	0.124864	WE15	2016-07-05	NA
samp_3405	NA	NA	NA	NA	NA	NA	NA	NA	NA	NA	WE15	2016-07-18	NA
samp_452	NA	NA	NA	NA	NA	0.173409	0.286132	0.131846	0.151007	0.150983	WE2	2016-08-22	NA
samp_3423	NA	NA	NA	NA	NA	0.173409	0.286132	0.131846	0.151007	0.150983	WE2	2016-08-22	NA
samp_3586	NA	NA	NA	NA	NA	0.173409	0.286132	0.131846	0.151007	0.150983	WE2	2016-08-22	NA
samp_3391	NA	NA	NA	NA	NA	0.171578	0.294081	0.121839	0.139013	0.110207	WE12	2016-06-27	NA
samp_3419	NA	NA	NA	NA	NA	0.156553	0.268188	0.122078	0.138945	0.137229	WE2	2016-08-15	NA
samp_3418	NA	NA	NA	NA	NA	NA	NA	NA	NA	NA	WE4	2016-08-09	NA
samp_3399	NA	NA	NA	NA	NA	0.201303	0.343541	0.138138	0.190222	0.124257	WE2	2016-07-11	NA
samp_3392	NA	NA	NA	NA	NA	0.193625	0.33533	0.139863	0.166078	0.126042	WE15	2016-06-27	NA
samp_3406	NA	NA	NA	NA	NA	NA	NA	NA	NA	NA	WE4	2016-07-18	NA
samp_3443	NA	NA	NA	NA	NA	0.12423	0.199439	0.097698	0.111091	0.110035	WE15	2016-10-03	NA
samp_3410	NA	NA	NA	NA	NA	0.1278	0.21047	0.0888462	0.121958	0.0959252	WE4	2016-07-25	NA
samp_3385	NA	NA	NA	NA	NA	0.0612672	0.114301	0.0449324	0.0692082	0.129331	WE4	2016-06-13	NA
samp_3389	NA	NA	NA	NA	NA	0.0612672	0.114301	0.0449324	0.0692082	0.129331	WE4	2016-06-13	NA
samp_3383	NA	NA	NA	NA	NA	0.276299	0.504678	0.202302	0.261175	0.135545	WE12	2016-05-31	NA
samp_3444	NA	NA	NA	NA	NA	0.0474719	0.0687	0.0337833	0.0431814	0.0494085	WE4	2016-10-03	NA
samp_3409	NA	NA	NA	NA	NA	0.134194	0.256693	0.104942	0.135383	0.123771	WE15	2016-07-25	NA
samp_3388	NA	NA	NA	NA	NA	0.0782564	0.142786	0.0587137	0.0841949	0.113356	WE15	2016-06-13	NA
samp_3417	NA	NA	NA	NA	NA	0.123065	0.227229	0.0936716	0.122937	0.114364	WE15	2016-08-09	NA
samp_3387	NA	NA	NA	NA	NA	0.208807	0.355275	0.152623	0.165366	0.122655	WE12	2016-06-13	NA
samp_3415	NA	NA	NA	NA	NA	0.226287	0.402312	0.165883	0.214972	0.15313	WE2	2016-08-09	NA
samp_3452	NA	NA	NA	NA	NA	0.0452038	0.0933722	0.0358363	0.0777064	0.0767785	WE4	2016-10-17	NA
samp_3451	NA	NA	NA	NA	NA	0.115533	0.206404	0.0923879	0.12685	0.100687	WE15	2016-10-17	NA
samp_2041	NA	NA	NA	NA	NA	NA	NA	NA	NA	NA	WE2	2016-07-18	125
samp_3403	NA	NA	NA	NA	NA	NA	NA	NA	NA	NA	WE2	2016-07-18	NA
samp_3416	NA	NA	NA	NA	NA	0.134829	0.226615	0.103612	0.0840867	0.130084	WE12	2016-08-09	NA
samp_3450	NA	NA	NA	NA	NA	0.15117	0.263654	0.117363	0.157411	0.105051	WE12	2016-10-17	NA
samp_3404	NA	NA	NA	NA	NA	NA	NA	NA	NA	NA	WE12	2016-07-18	NA
samp_3445	NA	NA	NA	NA	NA	0.224793	0.380681	0.170552	0.216011	0.107822	WE2	2016-10-11	NA
samp_3446	NA	NA	NA	NA	NA	0.217705	0.366309	0.164614	0.20005	0.14053	WE12	2016-10-11	NA
samp_3386	NA	NA	NA	NA	NA	0.105665	0.191048	0.0809804	0.0889452	0.136318	WE2	2016-06-13	NA
samp_3447	NA	NA	NA	NA	NA	0.118217	0.208849	0.0871929	0.109727	0.120435	WE15	2016-10-11	NA
samp_3390	NA	NA	NA	NA	NA	0.287456	0.472336	0.189809	0.195161	0.131861	WE2	2016-06-27	NA
samp_3449	NA	NA	NA	NA	NA	0.206789	0.346289	0.155781	0.195218	0.12327	WE2	2016-10-17	NA
samp_3396	NA	NA	NA	NA	NA	0.268524	0.4402	0.194615	0.214352	0.108158	WE12	2016-07-05	NA
samp_3401	NA	NA	NA	NA	NA	0.121608	0.213533	0.0861808	0.113262	0.119163	WE15	2016-07-11	NA
samp_3448	NA	NA	NA	NA	NA	NA	NA	NA	NA	NA	WE4	2016-10-11	NA
samp_3395	NA	NA	NA	NA	NA	0.154517	0.266756	0.109434	0.131909	0.120243	WE2	2016-07-05	NA
samp_3484	NA	NA	NA	NA	NA	0.444775	0.808408	0.337486	0.311378	0.213195	WE2	2017-08-07	NA
samp_2076	NA	NA	NA	NA	NA	0.103256	0.221866	0.0819622	0.158511	0.145245	WE12	2017-08-07	100
samp_3485	NA	NA	NA	NA	NA	0.103256	0.221866	0.0819622	0.158511	0.145245	WE12	2017-08-07	NA
samp_3486	NA	NA	NA	NA	NA	0.252375	0.46566	0.191106	0.206489	0.126343	WE15	2017-08-07	NA
samp_3487	NA	NA	NA	NA	NA	0.263253	0.466989	0.180073	0.213768	0.110166	WE4	2017-08-07	NA
samp_3455	NA	NA	NA	NA	NA	0.417561	0.786837	0.335805	0.290295	0.177228	WE15	2017-05-30	NA
samp_3489	NA	NA	NA	NA	NA	0.116678	0.226633	0.0857682	0.131586	0.09406	WE12	2017-08-14	NA
samp_3473	NA	NA	NA	NA	NA	1.00817	1.75271	0.835995	0.489652	0.193168	WE2	2017-07-17	NA
samp_3482	NA	NA	NA	NA	NA	NA	NA	NA	NA	NA	WE15	2017-07-31	NA
samp_3468	NA	NA	NA	NA	NA	0.114366	0.220553	0.0811377	0.114826	0.0980528	WE4	2017-07-05	NA
samp_3488	NA	NA	NA	NA	NA	NA	NA	NA	NA	NA	WE2	2017-08-14	NA
samp_3490	NA	NA	NA	NA	NA	0.171096	0.322395	0.1266	0.153689	0.126613	WE15	2017-08-14	NA
samp_3491	NA	NA	NA	NA	NA	0.302805	0.631999	0.245261	0.443103	0.183785	WE4	2017-08-14	NA
samp_3474	NA	NA	NA	NA	NA	0.731618	1.2632	0.591971	0.371588	0.195124	WE12	2017-07-17	NA
samp_3475	NA	NA	NA	NA	NA	0.0930242	0.182141	0.0688361	0.0718588	0.137239	WE15	2017-07-17	NA
samp_3476	NA	NA	NA	NA	NA	0.119767	0.215795	0.0824634	0.118885	0.0833728	WE4	2017-07-17	NA
samp_3465	NA	NA	NA	NA	NA	0.788786	1.33689	0.614036	0.423676	0.213795	WE2	2017-07-05	NA
samp_3467	NA	NA	NA	NA	NA	0.084832	0.154141	0.060335	0.0684052	0.126648	WE15	2017-07-05	NA
samp_3466	NA	NA	NA	NA	NA	0.216978	0.360331	0.150736	0.187995	0.114037	WE12	2017-07-05	NA
samp_3524	NA	NA	NA	NA	NA	0.0784673	0.14618	0.0603308	0.0780357	0.137583	WE2	2017-10-16	NA
samp_3525	NA	NA	NA	NA	NA	0.102587	0.181996	0.0827246	0.067513	0.205563	WE12	2017-10-16	NA
samp_3526	NA	NA	NA	NA	NA	0.0420471	0.067654	0.0279962	0.032751	0.0819313	WE4	2017-10-16	NA
samp_3520	NA	NA	NA	NA	NA	0.262661	0.461221	0.199456	0.237765	0.210645	WE2	2017-10-10	NA
samp_3521	NA	NA	NA	NA	NA	0.167067	0.290172	0.124994	0.140151	0.176032	WE12	2017-10-10	NA
samp_3522	NA	NA	NA	NA	NA	0.159449	0.288161	0.116845	0.163148	0.128906	WE15	2017-10-10	NA
samp_3523	NA	NA	NA	NA	NA	0.0587692	0.0980426	0.0411662	0.049664	0.0994704	WE4	2017-10-10	NA
samp_3512	NA	NA	NA	NA	NA	0.198494	0.372422	0.156388	0.193421	0.209612	WE2	2017-09-25	NA
samp_3513	NA	NA	NA	NA	NA	0.192581	0.339625	0.143237	0.169403	0.148416	WE12	2017-09-25	NA
samp_3514	NA	NA	NA	NA	NA	0.176049	0.286996	0.114932	0.161809	0.14716	WE15	2017-09-25	NA
samp_3515	NA	NA	NA	NA	NA	NA	NA	NA	NA	NA	WE4	2017-09-25	NA
samp_3508	NA	NA	NA	NA	NA	0.209062	0.388721	0.169788	0.17742	0.157275	WE2	2017-09-18	NA
samp_3509	NA	NA	NA	NA	NA	0.223081	0.387877	0.165627	0.199125	0.160392	WE12	2017-09-18	NA
samp_3510	NA	NA	NA	NA	NA	0.198477	0.33221	0.135367	0.161489	0.146925	WE15	2017-09-18	NA
samp_3511	NA	NA	NA	NA	NA	NA	NA	NA	NA	NA	WE4	2017-09-18	NA
samp_3504	NA	NA	NA	NA	NA	0.0967433	0.166271	0.0728333	0.0707085	0.136154	WE2	2017-09-11	NA
samp_3505	NA	NA	NA	NA	NA	0.380175	0.675132	0.292853	0.274698	0.257462	WE12	2017-09-11	NA
samp_3937	NA	NA	NA	NA	NA	0.380175	0.675132	0.292853	0.274698	0.257462	WE12	2017-09-11	NA
samp_3506	NA	NA	NA	NA	NA	0.2144	0.37469	0.161223	0.174693	0.171686	WE15	2017-09-11	NA
samp_3507	NA	NA	NA	NA	NA	0.0480218	0.080217	0.031721	0.0312082	0.132548	WE4	2017-09-11	NA
samp_3500	NA	NA	NA	NA	NA	0.310621	0.541106	0.239583	0.221684	0.207528	WE2	2017-09-05	NA
samp_3501	NA	NA	NA	NA	NA	0.240068	0.383857	0.170673	0.158782	0.183631	WE12	2017-09-05	NA
samp_3502	NA	NA	NA	NA	NA	0.186448	0.316607	0.139566	0.15649	0.166964	WE15	2017-09-05	NA
samp_3503	NA	NA	NA	NA	NA	0.0644287	0.0969365	0.0416479	0.0339605	0.111477	WE4	2017-09-05	NA
samp_3492	NA	NA	NA	NA	NA	0.357089	0.657443	0.270252	0.266979	0.217511	WE2	2017-08-21	NA
samp_3493	NA	NA	NA	NA	NA	0.11588	0.219518	0.0875967	0.103498	0.133717	WE12	2017-08-21	NA
samp_3494	NA	NA	NA	NA	NA	0.191021	0.334529	0.136673	0.16256	0.136833	WE15	2017-08-21	NA
samp_3495	NA	NA	NA	NA	NA	0.441459	0.777278	0.323784	0.32954	0.177619	WE4	2017-08-21	NA
samp_3453	NA	NA	NA	NA	NA	0.993986	1.77464	0.834722	0.500506	0.136509	WE2	2017-05-30	NA
samp_3454	NA	NA	NA	NA	NA	0.693561	1.2186	0.582376	0.32593	0.164965	WE12	2017-05-30	NA
samp_3456	NA	NA	NA	NA	NA	0.0715671	0.132704	0.053488	0.0624879	0.102602	WE4	2017-05-30	NA
samp_3481	NA	NA	NA	NA	NA	0.164709	0.290026	0.115578	0.132947	0.129666	WE12	2017-07-31	NA
samp_3483	NA	NA	NA	NA	NA	0.312188	0.539454	0.215829	0.230428	0.156156	WE4	2017-07-31	NA
samp_3457	NA	NA	NA	NA	NA	0.598243	1.05169	0.483109	0.306967	0.142474	WE2	2017-06-12	NA
samp_3458	NA	NA	NA	NA	NA	0.16099	0.287383	0.113578	0.108197	0.16216	WE12	2017-06-12	NA
samp_3459	NA	NA	NA	NA	NA	0.659835	1.15625	0.52618	0.334302	0.251667	WE15	2017-06-12	NA
samp_3460	NA	NA	NA	NA	NA	0.105599	0.180621	0.069329	0.0727604	0.163118	WE4	2017-06-12	NA
samp_3461	NA	NA	NA	NA	NA	0.15024	0.274146	0.109273	0.123223	0.133642	WE2	2017-06-26	NA
samp_3462	NA	NA	NA	NA	NA	0.687241	1.17688	0.515701	0.404022	0.159363	WE12	2017-06-26	NA
samp_3463	NA	NA	NA	NA	NA	0.080529	0.139177	0.0544883	0.0674626	0.126849	WE15	2017-06-26	NA
samp_3464	NA	NA	NA	NA	NA	0.101961	0.177575	0.0675223	0.0907993	0.120793	WE4	2017-06-26	NA
samp_3469	NA	NA	NA	NA	NA	0.554475	0.969426	0.407198	0.36021	0.186726	WE2	2017-07-11	NA
samp_3470	NA	NA	NA	NA	NA	0.19363	0.33681	0.130946	0.162646	0.121646	WE12	2017-07-11	NA
samp_3471	NA	NA	NA	NA	NA	0.101608	0.188162	0.0693749	0.0734308	0.18962	WE15	2017-07-11	NA
samp_2066	NA	NA	NA	NA	NA	0.0774835	0.131608	0.0461765	0.050654	0.125308	WE4	2017-07-11	200
samp_3472	NA	NA	NA	NA	NA	0.0774835	0.131608	0.0461765	0.050654	0.125308	WE4	2017-07-11	NA
samp_2069	NA	NA	NA	NA	NA	0.589729	1.02336	0.464744	0.322586	0.208317	WE2	2017-07-24	200
samp_3477	NA	NA	NA	NA	NA	0.589729	1.02336	0.464744	0.322586	0.208317	WE2	2017-07-24	NA
samp_2072	NA	NA	NA	NA	NA	0.142463	0.265899	0.10403	0.227203	0.114978	WE12	2017-07-24	200
samp_3478	NA	NA	NA	NA	NA	0.142463	0.265899	0.10403	0.227203	0.114978	WE12	2017-07-24	NA
samp_3479	NA	NA	NA	NA	NA	0.260914	0.453867	0.177129	0.191153	0.184242	WE4	2017-07-24	NA
samp_3480	NA	NA	NA	NA	NA	0.343381	0.587936	0.260228	0.233346	0.167923	WE2	2017-07-31	NA
samp_2090	NA	NA	NA	NA	NA	0.132698	0.266754	0.0946619	0.16027	0.0850468	WE4	2018-08-13	100
samp_3557	NA	NA	NA	NA	NA	0.132698	0.266754	0.0946619	0.16027	0.0850468	WE4	2018-08-13	NA
samp_458	NA	NA	NA	NA	NA	0.211883	0.407996	0.152226	0.224766	0.115556	WE2	2018-08-20	NA
samp_3558	NA	NA	NA	NA	NA	0.211883	0.407996	0.152226	0.224766	0.115556	WE2	2018-08-20	NA
samp_3561	NA	NA	NA	NA	NA	0.15865	0.316804	0.123764	0.177968	0.108541	WE2	2018-08-27	NA
samp_457	NA	NA	NA	NA	NA	0.225095	0.441704	0.163128	0.223214	0.112768	WE2	2018-08-13	NA
samp_3555	NA	NA	NA	NA	NA	0.225095	0.441704	0.163128	0.223214	0.112768	WE2	2018-08-13	NA
samp_3563	NA	NA	NA	NA	NA	0.146216	0.293727	0.108193	0.172029	0.107573	WE4	2018-08-27	NA
samp_3553	NA	NA	NA	NA	NA	0.2328	0.476941	0.176463	0.355298	0.109381	WE12	2018-08-06	NA
samp_3556	NA	NA	NA	NA	NA	0.267439	0.527375	0.196413	0.350134	0.127556	WE12	2018-08-13	NA
samp_3527	NA	NA	NA	NA	NA	0.877625	1.67946	0.767146	0.50298	0.140747	WE2	2018-05-21	NA
samp_3528	NA	NA	NA	NA	NA	0.353151	0.690621	0.302801	0.337605	0.0968527	WE12	2018-05-21	NA
samp_3529	NA	NA	NA	NA	NA	0.420001	0.750918	0.341078	0.217813	0.293289	WE4	2018-05-21	NA
samp_3530	NA	NA	NA	NA	NA	0.735966	1.34643	0.567544	0.480742	0.11936	WE2	2018-06-12	NA
samp_4420	NA	NA	NA	NA	NA	0.735966	1.34643	0.567544	0.480742	0.11936	WE2	2018-06-12	NA
samp_3531	NA	NA	NA	NA	NA	0.634853	1.13678	0.482018	0.41743	0.142738	WE12	2018-06-12	NA
samp_3532	NA	NA	NA	NA	NA	0.097667	0.194244	0.0750979	0.110248	0.0747597	WE4	2018-06-12	NA
samp_3533	NA	NA	NA	NA	NA	0.512748	0.930377	0.386243	0.376016	0.123418	WE2	2018-06-25	NA
samp_3534	NA	NA	NA	NA	NA	0.936838	1.70836	0.714863	0.598864	0.195602	WE12	2018-06-25	NA
samp_3535	NA	NA	NA	NA	NA	NA	NA	NA	NA	NA	WE4	2018-06-25	NA
samp_3536	NA	NA	NA	NA	NA	0.280368	0.51133	0.216477	0.243592	0.0943365	WE2	2018-07-02	NA
samp_3538	NA	NA	NA	NA	NA	0.342911	0.642637	0.252394	0.28747	0.105393	WE12	2018-07-02	NA
samp_3539	NA	NA	NA	NA	NA	0.193611	0.352216	0.141364	0.180314	0.0704387	WE4	2018-07-02	NA
samp_3540	NA	NA	NA	NA	NA	0.548478	0.991667	0.407413	0.435796	0.157206	WE2	2018-07-09	NA
samp_3541	NA	NA	NA	NA	NA	0.279176	0.515325	0.20674	0.252484	0.0859435	WE12	2018-07-09	NA
samp_3542	NA	NA	NA	NA	NA	0.084328	0.163607	0.0618978	0.108528	0.0820163	WE4	2018-07-09	NA
samp_2081	NA	NA	NA	NA	NA	0.235809	0.425474	0.168965	0.214898	0.0849365	WE2	2018-07-16	100
samp_3543	NA	NA	NA	NA	NA	0.235809	0.425474	0.168965	0.214898	0.0849365	WE2	2018-07-16	NA
samp_2084	NA	NA	NA	NA	NA	0.235299	0.459502	0.170217	0.310093	0.0963443	WE12	2018-07-16	125
samp_3544	NA	NA	NA	NA	NA	0.235299	0.459502	0.170217	0.310093	0.0963443	WE12	2018-07-16	NA
samp_3545	NA	NA	NA	NA	NA	0.233581	0.443211	0.172787	0.24355	0.0978618	WE4	2018-07-16	NA
samp_3546	NA	NA	NA	NA	NA	0.242048	0.446213	0.175059	0.217506	0.0971876	WE2	2018-07-23	NA
samp_3547	NA	NA	NA	NA	NA	0.218473	0.404734	0.157354	0.201644	0.0895434	WE12	2018-07-23	NA
samp_3548	NA	NA	NA	NA	NA	0.286924	0.51682	0.200687	0.239535	0.117821	WE4	2018-07-23	NA
samp_3549	NA	NA	NA	NA	NA	0.252109	0.464329	0.181984	0.228442	0.104826	WE2	2018-07-30	NA
samp_3550	NA	NA	NA	NA	NA	0.257013	0.494317	0.185114	0.255463	0.0992054	WE12	2018-07-30	NA
samp_2086	NA	NA	NA	NA	NA	NA	NA	NA	NA	NA	WE4	2018-07-30	70
samp_3551	NA	NA	NA	NA	NA	NA	NA	NA	NA	NA	WE4	2018-07-30	NA
samp_3552	NA	NA	NA	NA	NA	0.313905	0.587078	0.228461	0.34152	0.130967	WE2	2018-08-06	NA
samp_3554	NA	NA	NA	NA	NA	0.104561	0.2101	0.0769819	0.118817	0.0808206	WE4	2018-08-06	NA
samp_3559	NA	NA	NA	NA	NA	0.12409	0.247673	0.0950544	0.170828	0.0904503	WE12	2018-08-20	NA
samp_3936	NA	NA	NA	NA	NA	0.12409	0.247673	0.0950544	0.170828	0.0904503	WE12	2018-08-20	NA
samp_510	NA	NA	NA	NA	NA	0.147011	0.271167	0.103013	0.145889	0.0947431	WE4	2018-08-20	NA
samp_3560	NA	NA	NA	NA	NA	0.147011	0.271167	0.103013	0.145889	0.0947431	WE4	2018-08-20	NA
samp_3562	NA	NA	NA	NA	NA	0.107476	0.211696	0.0849237	0.104956	0.0912029	WE12	2018-08-27	NA
samp_3564	NA	NA	NA	NA	NA	0.123459	0.250625	0.100295	0.13816	0.108565	WE2	2018-09-04	NA
samp_3565	NA	NA	NA	NA	NA	0.105496	0.204618	0.0829764	0.111388	0.0950007	WE12	2018-09-04	NA
samp_3566	NA	NA	NA	NA	NA	0.185905	0.392295	0.148855	0.320876	0.128548	WE4	2018-09-04	NA
samp_3567	NA	NA	NA	NA	NA	0.308866	0.547043	0.227993	0.290575	0.162026	WE2	2018-09-11	NA
samp_2100	NA	NA	NA	NA	NA	NA	NA	NA	NA	NA	WE12	2018-09-11	20
samp_3568	NA	NA	NA	NA	NA	NA	NA	NA	NA	NA	WE12	2018-09-11	NA
samp_3569	NA	NA	NA	NA	NA	0.208173	0.365462	0.15641	0.177683	0.124824	WE4	2018-09-11	NA
samp_3570	NA	NA	NA	NA	NA	0.247205	0.44135	0.182005	0.247397	0.128433	WE2	2018-09-17	NA
samp_3571	NA	NA	NA	NA	NA	0.238879	0.4189	0.17815	0.207357	0.134397	WE12	2018-09-17	NA
samp_3572	NA	NA	NA	NA	NA	0.107069	0.197235	0.0772169	0.123896	0.101294	WE4	2018-09-17	NA
samp_3573	NA	NA	NA	NA	NA	0.190129	0.342356	0.139505	0.18677	0.13232	WE2	2018-09-25	NA
samp_2104	NA	NA	NA	NA	NA	0.284011	0.490729	0.209484	0.250775	0.14043	WE12	2018-09-25	50
samp_3574	NA	NA	NA	NA	NA	0.284011	0.490729	0.209484	0.250775	0.14043	WE12	2018-09-25	NA
samp_2102	NA	NA	NA	NA	NA	NA	NA	NA	NA	NA	WE4	2018-09-25	150
samp_3575	NA	NA	NA	NA	NA	NA	NA	NA	NA	NA	WE4	2018-09-25	NA
samp_3576	NA	NA	NA	NA	NA	0.194552	0.353971	0.146732	0.191939	0.125145	WE2	2018-10-01	NA
samp_3577	NA	NA	NA	NA	NA	0.130825	0.235535	0.0962116	0.124224	0.0976189	WE12	2018-10-01	NA
samp_3578	NA	NA	NA	NA	NA	NA	NA	NA	NA	NA	WE4	2018-10-01	NA
samp_3581	NA	NA	NA	NA	NA	NA	NA	NA	NA	NA	WE4	2019-05-21	NA
samp_3580	NA	NA	NA	NA	NA	0.942267	1.88419	0.897274	0.339821	0.214514	WE12	2019-05-21	NA
samp_3579	NA	NA	NA	NA	NA	1.02298	1.92502	0.914317	0.372762	0.222839	WE2	2019-05-21	NA
samp_3018	NA	NA	NA	NA	NA	NA	NA	NA	NA	NA	WE4	2019-06-03	NA
samp_3021	NA	NA	NA	NA	NA	0.0809259	0.169463	0.0665646	0.103281	0.0833537	WE4	2019-06-17	NA
samp_461	NA	NA	NA	NA	NA	0.522332	0.840255	0.328706	0.323707	0.166832	WE4	2019-07-01	NA
samp_3024	NA	NA	NA	NA	NA	0.522332	0.840255	0.328706	0.323707	0.166832	WE4	2019-07-01	NA
samp_2106	NA	NA	NA	NA	NA	NA	NA	NA	NA	NA	WE4	2019-07-08	250
samp_3027	NA	NA	NA	NA	NA	NA	NA	NA	NA	NA	WE4	2019-07-08	NA
samp_3016	NA	NA	NA	NA	NA	0.386652	0.75375	0.320516	0.260722	0.121905	WE2	2019-06-03	NA
samp_3019	NA	NA	NA	NA	NA	1.17555	2.10532	1.00714	0.502352	0.273432	WE2	2019-06-17	NA
samp_4421	NA	NA	NA	NA	NA	1.17555	2.10532	1.00714	0.502352	0.273432	WE2	2019-06-17	NA
samp_459	NA	NA	NA	NA	NA	0.675163	1.3265	0.568478	0.590111	0.234822	WE2	2019-07-01	NA
samp_3022	NA	NA	NA	NA	NA	0.675163	1.3265	0.568478	0.590111	0.234822	WE2	2019-07-01	NA
samp_3025	NA	NA	NA	NA	NA	0.595329	1.06893	0.443669	0.42126	0.186762	WE2	2019-07-08	NA
samp_3017	NA	NA	NA	NA	NA	0.860408	1.58818	0.745026	0.410197	0.180604	WE12	2019-06-03	NA
samp_3020	NA	NA	NA	NA	NA	0.918012	1.70286	0.757211	0.470967	0.213683	WE12	2019-06-17	NA
samp_460	NA	NA	NA	NA	NA	0.517448	0.995367	0.413526	0.422346	0.145992	WE12	2019-07-01	NA
samp_3023	NA	NA	NA	NA	NA	0.517448	0.995367	0.413526	0.422346	0.145992	WE12	2019-07-01	NA
samp_2108	NA	NA	NA	NA	NA	0.801432	1.45745	0.619684	0.546207	0.246874	WE12	2019-07-08	150
samp_3026	NA	NA	NA	NA	NA	0.801432	1.45745	0.619684	0.546207	0.246874	WE12	2019-07-08	NA
samp_3030	NA	NA	NA	NA	NA	NA	NA	NA	NA	NA	WE4	2019-07-15	NA
samp_3033	NA	NA	NA	NA	NA	0.227553	0.432239	0.166641	0.19874	0.10688	WE4	2019-07-22	NA
samp_3028	NA	NA	NA	NA	NA	NA	NA	NA	NA	NA	WE2	2019-07-15	NA
samp_3031	NA	NA	NA	NA	NA	0.589252	1.05103	0.42886	0.436113	0.148645	WE2	2019-07-22	NA
samp_511	NA	NA	NA	NA	NA	0.544313	0.963326	0.389239	0.378662	0.133538	WE12	2019-07-15	NA
samp_3029	NA	NA	NA	NA	NA	0.544313	0.963326	0.389239	0.378662	0.133538	WE12	2019-07-15	NA
samp_3032	NA	NA	NA	NA	NA	0.252487	0.463476	0.180886	0.206759	0.0875331	WE12	2019-07-22	NA
samp_512	NA	NA	NA	NA	NA	0.193064	0.387851	0.149232	0.183888	0.127152	WE4	2019-07-29	NA
samp_3036	NA	NA	NA	NA	NA	0.193064	0.387851	0.149232	0.183888	0.127152	WE4	2019-07-29	NA
samp_3039	NA	NA	NA	NA	NA	0.0717119	0.157534	0.056526	0.100886	0.0866138	WE4	2019-08-05	NA
samp_3285	NA	NA	NA	NA	NA	0.0717119	0.157534	0.056526	0.100886	0.0866138	WE4	2019-08-05	NA
samp_466	NA	NA	NA	NA	NA	NA	NA	NA	NA	NA	WE4	2019-08-12	NA
samp_3042	NA	NA	NA	NA	NA	NA	NA	NA	NA	NA	WE4	2019-08-12	NA
samp_3288	NA	NA	NA	NA	NA	NA	NA	NA	NA	NA	WE4	2019-08-12	NA
samp_3034	NA	NA	NA	NA	NA	0.881243	1.60383	0.656255	0.6256	0.252895	WE2	2019-07-29	NA
samp_462	NA	NA	NA	NA	NA	0.420884	0.78614	0.313783	0.401552	0.215737	WE2	2019-08-05	NA
samp_3037	NA	NA	NA	NA	NA	0.420884	0.78614	0.313783	0.401552	0.215737	WE2	2019-08-05	NA
samp_3284	NA	NA	NA	NA	NA	0.420884	0.78614	0.313783	0.401552	0.215737	WE2	2019-08-05	NA
samp_464	NA	NA	NA	NA	NA	0.292447	0.56499	0.219736	0.305642	0.260145	WE2	2019-08-12	NA
samp_3040	NA	NA	NA	NA	NA	0.292447	0.56499	0.219736	0.305642	0.260145	WE2	2019-08-12	NA
samp_3045	NA	NA	NA	NA	NA	0.0768894	0.161602	0.0562928	0.0713545	0.100601	WE4	2019-08-19	NA
samp_3043	NA	NA	NA	NA	NA	0.271544	0.496765	0.202352	0.233399	0.166207	WE2	2019-08-19	NA
samp_508	NA	NA	NA	NA	NA	0.36258	0.681382	0.263997	0.280815	0.152301	WE12	2019-07-29	NA
samp_3035	NA	NA	NA	NA	NA	0.36258	0.681382	0.263997	0.280815	0.152301	WE12	2019-07-29	NA
samp_463	NA	NA	NA	NA	NA	0.394349	0.713481	0.285983	0.316054	0.160481	WE12	2019-08-05	NA
samp_3038	NA	NA	NA	NA	NA	0.394349	0.713481	0.285983	0.316054	0.160481	WE12	2019-08-05	NA
samp_3286	NA	NA	NA	NA	NA	0.394349	0.713481	0.285983	0.316054	0.160481	WE12	2019-08-05	NA
samp_465	NA	NA	NA	NA	NA	0.434448	0.799318	0.313045	0.333524	0.228434	WE12	2019-08-12	NA
samp_3041	NA	NA	NA	NA	NA	0.434448	0.799318	0.313045	0.333524	0.228434	WE12	2019-08-12	NA
samp_3287	NA	NA	NA	NA	NA	0.434448	0.799318	0.313045	0.333524	0.228434	WE12	2019-08-12	NA
samp_3044	NA	NA	NA	NA	NA	0.201799	0.374423	0.152741	0.166189	0.132002	WE12	2019-08-19	NA
samp_3048	NA	NA	NA	NA	NA	0.198497	0.371846	0.146084	0.18981	0.177052	WE4	2019-08-28	NA
samp_469	NA	NA	NA	NA	NA	0.247585	0.456956	0.184524	0.218178	0.198867	WE4	2019-09-03	NA
samp_3051	NA	NA	NA	NA	NA	0.247585	0.456956	0.184524	0.218178	0.198867	WE4	2019-09-03	NA
samp_3046	NA	NA	NA	NA	NA	0.334118	0.621555	0.256129	0.285763	0.19205	WE2	2019-08-28	NA
samp_467	NA	NA	NA	NA	NA	0.439501	0.797849	0.33869	0.342567	0.252197	WE2	2019-09-03	NA
samp_3049	NA	NA	NA	NA	NA	0.439501	0.797849	0.33869	0.342567	0.252197	WE2	2019-09-03	NA
samp_3047	NA	NA	NA	NA	NA	0.335926	0.617877	0.250147	0.280108	0.193883	WE12	2019-08-28	NA
samp_468	NA	NA	NA	NA	NA	0.312785	0.571425	0.236203	0.266556	0.203268	WE12	2019-09-03	NA
samp_3050	NA	NA	NA	NA	NA	0.312785	0.571425	0.236203	0.266556	0.203268	WE12	2019-09-03	NA
samp_3054	NA	NA	NA	NA	NA	0.0693705	0.124378	0.0455585	0.0298073	0.0691557	WE4	2019-09-09	NA
samp_3057	NA	NA	NA	NA	NA	NA	NA	NA	NA	NA	WE4	2019-09-16	NA
samp_3052	NA	NA	NA	NA	NA	0.51916	0.942836	0.37106	0.437733	0.308559	WE2	2019-09-09	NA
samp_3055	NA	NA	NA	NA	NA	0.609312	1.05978	0.434432	0.467302	0.278698	WE2	2019-09-16	NA
samp_3053	NA	NA	NA	NA	NA	0.496043	0.924466	0.383635	0.412233	0.177123	WE12	2019-09-09	NA
samp_3056	NA	NA	NA	NA	NA	0.481026	0.855125	0.33985	0.405737	0.325848	WE12	2019-09-16	NA
samp_3060	NA	NA	NA	NA	NA	NA	NA	NA	NA	NA	WE4	2019-09-24	NA
samp_4335	NA	NA	NA	NA	NA	NA	NA	NA	NA	NA	WE4	2019-09-24	NA
samp_3059	NA	NA	NA	NA	NA	NA	NA	NA	NA	NA	WE12	2019-09-24	NA
samp_3058	NA	NA	NA	NA	NA	0.327376	0.575651	0.229384	0.264411	0.251851	WE2	2019-09-24	NA
samp_3063	NA	NA	NA	NA	NA	NA	NA	NA	NA	NA	WE4	2019-10-07	NA
samp_3061	NA	NA	NA	NA	NA	0.348867	0.6284	0.250195	0.275232	0.211047	WE2	2019-10-07	NA
samp_3062	NA	NA	NA	NA	NA	NA	NA	NA	NA	NA	WE12	2019-10-07	NA
samp_470	NA	NA	NA	NA	NA	0.336407	0.604927	0.235083	0.273332	0.114908	WE2	2020-07-06	NA
samp_3064	NA	NA	NA	NA	NA	0.336407	0.604927	0.235083	0.273332	0.114908	WE2	2020-07-06	NA
samp_3069	NA	NA	NA	NA	NA	NA	NA	NA	NA	NA	WE2	2020-07-13	NA
samp_3065	NA	NA	NA	NA	NA	0.422368	0.768043	0.294281	0.360094	0.151726	WE6	2020-07-06	NA
samp_471	NA	NA	NA	NA	NA	0.339532	0.64249	0.243651	0.299055	0.134856	WE8	2020-07-06	NA
samp_3066	NA	NA	NA	NA	NA	0.339532	0.64249	0.243651	0.299055	0.134856	WE8	2020-07-06	NA
samp_3289	NA	NA	NA	NA	NA	0.339532	0.64249	0.243651	0.299055	0.134856	WE8	2020-07-06	NA
samp_3067	NA	NA	NA	NA	NA	0.801553	1.46988	0.572558	0.666631	0.205899	WE9	2020-07-06	NA
samp_3070	NA	NA	NA	NA	NA	0.775403	1.35492	0.545723	0.627624	0.205702	WE9	2020-07-13	NA
samp_472	NA	NA	NA	NA	NA	0.19495	0.373611	0.143166	0.183893	0.0925278	WE12	2020-07-06	NA
samp_3068	NA	NA	NA	NA	NA	0.19495	0.373611	0.143166	0.183893	0.0925278	WE12	2020-07-06	NA
samp_3071	NA	NA	NA	NA	NA	NA	NA	NA	NA	NA	WE12	2020-07-13	NA
samp_474	NA	NA	NA	NA	NA	0.127822	0.248553	0.0908836	0.151207	0.0975264	WE4	2020-07-28	NA
samp_3076	NA	NA	NA	NA	NA	0.127822	0.248553	0.0908836	0.151207	0.0975264	WE4	2020-07-28	NA
samp_3072	NA	NA	NA	NA	NA	0.220158	0.413613	0.154479	0.214482	0.103996	WE2	2020-07-20	NA
samp_473	NA	NA	NA	NA	NA	0.336079	0.638036	0.242794	0.312836	0.183406	WE2	2020-07-28	NA
samp_3075	NA	NA	NA	NA	NA	0.336079	0.638036	0.242794	0.312836	0.183406	WE2	2020-07-28	NA
samp_3074	NA	NA	NA	NA	NA	0.16807	0.310828	0.116304	0.178365	0.0887762	WE12	2020-07-20	NA
samp_476	NA	NA	NA	NA	NA	0.160638	0.299746	0.110041	0.169151	0.0830838	WE12	2020-07-28	NA
samp_2146	NA	NA	NA	NA	NA	0.160638	0.299746	0.110041	0.169151	0.0830838	WE12	2020-07-28	150
samp_3078	NA	NA	NA	NA	NA	0.160638	0.299746	0.110041	0.169151	0.0830838	WE12	2020-07-28	NA
samp_3073	NA	NA	NA	NA	NA	0.662473	1.20679	0.466594	0.565515	0.19346	WE9	2020-07-20	NA
samp_475	NA	NA	NA	NA	NA	0.522785	0.950097	0.375398	0.460159	0.195147	WE9	2020-07-28	NA
samp_3077	NA	NA	NA	NA	NA	0.522785	0.950097	0.375398	0.460159	0.195147	WE9	2020-07-28	NA
samp_3082	NA	NA	NA	NA	NA	0.252457	0.487365	0.195764	0.242276	0.130717	WE2	2020-08-04	NA
samp_477	NA	NA	NA	NA	NA	0.263447	0.499091	0.186667	0.254793	0.15803	WE2	2020-08-10	NA
samp_3086	NA	NA	NA	NA	NA	0.263447	0.499091	0.186667	0.254793	0.15803	WE2	2020-08-10	NA
samp_478	NA	NA	NA	NA	NA	NA	NA	NA	NA	NA	WE4	2020-08-10	NA
samp_2148	NA	NA	NA	NA	NA	NA	NA	NA	NA	NA	WE4	2020-08-10	200
samp_3087	NA	NA	NA	NA	NA	NA	NA	NA	NA	NA	WE4	2020-08-10	NA
samp_3085	NA	NA	NA	NA	NA	0.341916	0.64536	0.252174	0.329849	0.160402	WE12	2020-08-04	NA
samp_480	NA	NA	NA	NA	NA	0.254112	0.474282	0.18416	0.253947	0.157684	WE12	2020-08-10	NA
samp_3089	NA	NA	NA	NA	NA	0.254112	0.474282	0.18416	0.253947	0.157684	WE12	2020-08-10	NA
samp_3084	NA	NA	NA	NA	NA	0.520102	0.948381	0.384517	0.47124	0.20885	WE9	2020-08-04	NA
samp_479	NA	NA	NA	NA	NA	0.411952	0.764719	0.298044	0.402738	0.201929	WE9	2020-08-10	NA
samp_3088	NA	NA	NA	NA	NA	0.411952	0.764719	0.298044	0.402738	0.201929	WE9	2020-08-10	NA
samp_3093	NA	NA	NA	NA	NA	0.218936	0.411258	0.160382	0.191467	0.140478	WE2	2020-08-17	NA
samp_3096	NA	NA	NA	NA	NA	0.212039	0.393631	0.155901	0.181858	0.123298	WE12	2020-08-17	NA
samp_3099	NA	NA	NA	NA	NA	0.153996	0.288673	0.114741	0.141378	0.113721	WE12	2020-08-24	NA
samp_3095	NA	NA	NA	NA	NA	0.472858	0.888462	0.344217	0.448709	0.206876	WE9	2020-08-17	NA
samp_3098	NA	NA	NA	NA	NA	0.487718	0.923948	0.357034	0.485573	0.21761	WE9	2020-08-24	NA
samp_3100	NA	NA	NA	NA	NA	0.138471	0.274825	0.105702	0.12091	0.120926	WE2	2020-09-01	NA
samp_481	NA	NA	NA	NA	NA	0.108937	0.211777	0.0853187	0.088257	0.101899	WE2	2020-09-09	NA
samp_3104	NA	NA	NA	NA	NA	0.108937	0.211777	0.0853187	0.088257	0.101899	WE2	2020-09-09	NA
samp_3103	NA	NA	NA	NA	NA	0.167722	0.329465	0.124788	0.177312	0.13813	WE12	2020-09-01	NA
samp_484	NA	NA	NA	NA	NA	0.0816416	0.171622	0.0675044	0.102514	0.0836145	WE12	2020-09-09	NA
samp_3107	NA	NA	NA	NA	NA	0.0816416	0.171622	0.0675044	0.102514	0.0836145	WE12	2020-09-09	NA
samp_3102	NA	NA	NA	NA	NA	0.477266	0.891539	0.351753	0.468512	0.234883	WE9	2020-09-01	NA
samp_483	NA	NA	NA	NA	NA	0.412113	0.793958	0.309055	0.437529	0.220352	WE9	2020-09-09	NA
samp_3106	NA	NA	NA	NA	NA	0.412113	0.793958	0.309055	0.437529	0.220352	WE9	2020-09-09	NA
samp_3109	NA	NA	NA	NA	NA	NA	NA	NA	NA	NA	WE4	2020-09-15	NA
samp_3113	NA	NA	NA	NA	NA	NA	NA	NA	NA	NA	WE4	2020-09-21	NA
samp_3108	NA	NA	NA	NA	NA	0.165351	0.329173	0.131594	0.170486	0.158636	WE2	2020-09-15	NA
samp_3112	NA	NA	NA	NA	NA	0.242398	0.468049	0.185373	0.274314	0.171522	WE2	2020-09-21	NA
samp_3111	NA	NA	NA	NA	NA	0.2185	0.409753	0.161758	0.203956	0.150213	WE12	2020-09-15	NA
samp_3115	NA	NA	NA	NA	NA	0.220151	0.41255	0.166566	0.223886	0.150583	WE12	2020-09-21	NA
samp_3110	NA	NA	NA	NA	NA	0.588904	1.0952	0.416494	0.621481	0.235712	WE9	2020-09-15	NA
samp_3114	NA	NA	NA	NA	NA	0.344421	0.655091	0.257898	0.361296	0.199874	WE9	2020-09-21	NA
samp_485	NA	NA	NA	NA	NA	0.160069	0.310556	0.123444	0.159112	0.146319	WE2	2020-09-28	NA
samp_3119	NA	NA	NA	NA	NA	0.160069	0.310556	0.123444	0.159112	0.146319	WE2	2020-09-28	NA
samp_3291	NA	NA	NA	NA	NA	0.160069	0.310556	0.123444	0.159112	0.146319	WE2	2020-09-28	NA
samp_3123	NA	NA	NA	NA	NA	0.142991	0.277745	0.107588	0.145324	0.123714	WE2	2020-10-05	NA
samp_487	NA	NA	NA	NA	NA	0.1108	0.22449	0.0886664	0.122922	0.104225	WE12	2020-09-28	NA
samp_3122	NA	NA	NA	NA	NA	0.1108	0.22449	0.0886664	0.122922	0.104225	WE12	2020-09-28	NA
samp_3121	NA	NA	NA	NA	NA	0.247813	0.496104	0.189449	0.26102	0.179763	WE9	2020-09-28	NA
samp_3083	NA	NA	NA	NA	NA	NA	NA	NA	NA	NA	WE4	2020-08-04	NA
samp_3094	NA	NA	NA	NA	NA	0.0525673	0.10644	0.0399963	0.0363477	0.0577792	WE4	2020-08-17	NA
samp_3097	NA	NA	NA	NA	NA	0.0564593	0.120118	0.0452745	0.0447566	0.0658204	WE4	2020-08-24	NA
samp_3101	NA	NA	NA	NA	NA	0.0402749	0.0766824	0.0299549	0.0131578	0.0691268	WE4	2020-09-01	NA
samp_482	NA	NA	NA	NA	NA	0.0431103	0.0877554	0.0358579	0.0416964	0.0550098	WE4	2020-09-09	NA
samp_3105	NA	NA	NA	NA	NA	0.0431103	0.0877554	0.0358579	0.0416964	0.0550098	WE4	2020-09-09	NA
samp_3290	NA	NA	NA	NA	NA	0.0431103	0.0877554	0.0358579	0.0416964	0.0550098	WE4	2020-09-09	NA
samp_486	NA	NA	NA	NA	NA	0.0456643	0.101223	0.0349568	0.0642516	0.0647856	WE4	2020-09-28	NA
samp_3120	NA	NA	NA	NA	NA	0.0456643	0.101223	0.0349568	0.0642516	0.0647856	WE4	2020-09-28	NA
samp_3124	NA	NA	NA	NA	NA	0.0359895	0.0836367	0.0293311	0.0519667	0.0662332	WE4	2020-10-05	NA
samp_3126	NA	NA	NA	NA	NA	0.129348	0.261384	0.100654	0.154848	0.126024	WE12	2020-10-05	NA
samp_3125	NA	NA	NA	NA	NA	0.233741	0.46397	0.176759	0.249143	0.173693	WE9	2020-10-05	NA
samp_3127	NA	NA	NA	NA	NA	0.120131	0.266732	0.102628	0.148983	0.070288	WE2	2021-04-27	NA
samp_3130	NA	NA	NA	NA	NA	0.156619	0.329571	0.128413	0.168708	0.0926799	WE12	2021-04-27	NA
samp_3129	NA	NA	NA	NA	NA	0.820772	1.52027	0.618486	0.635698	0.211852	WE9	2021-04-27	NA
samp_3128	NA	NA	NA	NA	NA	0.0759479	0.155481	0.0571381	0.0979781	0.078807	WE4	2021-04-27	NA
samp_3131	NA	NA	NA	NA	NA	0.402405	0.780898	0.33504	0.288944	0.109583	WE2	2021-05-24	NA
samp_3134	NA	NA	NA	NA	NA	0.363356	0.713431	0.297703	0.282361	0.0986961	WE12	2021-05-24	NA
samp_3132	NA	NA	NA	NA	NA	NA	NA	NA	NA	NA	WE4	2021-05-24	NA
samp_3133	NA	NA	NA	NA	NA	1.17852	2.24874	1.00417	0.626896	0.258977	WE9	2021-05-24	NA
samp_3135	NA	NA	NA	NA	NA	0.403112	0.752256	0.311467	0.299889	0.105823	WE2	2021-06-07	NA
samp_3136	NA	NA	NA	NA	NA	0.10091	0.200853	0.0796484	0.104393	0.0820621	WE4	2021-06-07	NA
samp_3137	NA	NA	NA	NA	NA	0.840231	1.52705	0.637314	0.565169	0.163843	WE9	2021-06-07	NA
samp_3138	NA	NA	NA	NA	NA	0.1937	0.366869	0.155093	0.148159	0.0783736	WE12	2021-06-07	NA
samp_3210	NA	NA	NA	NA	NA	0.848083	1.53038	0.634368	0.530073	0.2213	WE9	2021-06-08	NA
samp_3211	NA	NA	NA	NA	NA	0.190435	0.355646	0.145192	0.150285	0.103395	WE12	2021-06-08	NA
samp_3209	NA	NA	NA	NA	NA	0.0874663	0.168889	0.0637895	0.0913616	0.0950684	WE4	2021-06-08	NA
samp_3208	NA	NA	NA	NA	NA	0.266794	0.50193	0.202799	0.196615	0.106821	WE2	2021-06-08	NA
samp_3141	NA	NA	NA	NA	NA	0.705964	1.32878	0.505212	0.583668	0.160773	WE9	2021-06-22	NA
samp_3143	NA	NA	NA	NA	NA	0.191971	0.391425	0.149242	0.246847	0.0992191	WE2	2021-07-06	NA
samp_3144	NA	NA	NA	NA	NA	0.179978	0.344935	0.131912	0.188778	0.0779735	WE4	2021-07-06	NA
samp_3145	NA	NA	NA	NA	NA	0.912283	1.63734	0.682178	0.600625	0.185489	WE9	2021-07-06	NA
samp_3146	NA	NA	NA	NA	NA	NA	NA	NA	NA	NA	WE12	2021-07-06	NA
samp_3212	NA	NA	NA	NA	NA	0.34524	0.526792	0.242308	0.151593	0.0949485	WE2	2021-07-14	NA
samp_3213	NA	NA	NA	NA	NA	0.16902	0.251004	0.112605	0.0438576	0.0959165	WE4	2021-07-14	NA
samp_3215	NA	NA	NA	NA	NA	0.0948931	0.138803	0.0699366	0	0.0888782	WE12	2021-07-14	NA
samp_3150	NA	NA	NA	NA	NA	0.0965364	0.140435	0.0734232	0	0.0414089	WE12	2021-07-13	NA
samp_3154	NA	NA	NA	NA	NA	0.192929	0.299937	0.143562	0.139071	0.0955178	WE12	2021-07-19	NA
samp_3152	NA	NA	NA	NA	NA	0.057129	0.09423	0.0403845	0.0561359	0.0522889	WE4	2021-07-19	NA
samp_3142	NA	NA	NA	NA	NA	0.239731	0.429672	0.1751	0.135808	0.0695178	WE12	2021-06-22	NA
samp_3139	NA	NA	NA	NA	NA	0.145393	0.278872	0.110752	0.118355	0.0597405	WE2	2021-06-22	NA
samp_4423	NA	NA	NA	NA	NA	0.145393	0.278872	0.110752	0.118355	0.0597405	WE2	2021-06-22	NA
samp_3140	NA	NA	NA	NA	NA	NA	NA	NA	NA	NA	WE4	2021-06-22	NA
samp_3148	NA	NA	NA	NA	NA	0.156499	0.228884	0.109075	0.0346882	0.0688454	WE4	2021-07-13	NA
samp_3155	NA	NA	NA	NA	NA	0.329918	0.501491	0.257283	0.176001	0.146628	WE2	2021-07-26	NA
samp_3156	NA	NA	NA	NA	NA	0.108405	0.181603	0.0754525	0.121495	0.0533381	WE4	2021-07-26	NA
samp_3157	NA	NA	NA	NA	NA	1.59086	2.44406	1.399	0.560622	0.206435	WE9	2021-07-26	NA
samp_3158	NA	NA	NA	NA	NA	0.553465	0.850258	0.437178	0.34721	0.123297	WE12	2021-07-26	NA
samp_3161	NA	NA	NA	NA	NA	1.28403	1.87165	1.08682	0.412892	0.174759	WE9	2021-08-02	NA
samp_3162	NA	NA	NA	NA	NA	0.399143	0.583926	0.311642	0.201338	0.0846797	WE12	2021-08-02	NA
samp_3216	NA	NA	NA	NA	NA	0.115957	0.187861	0.0821528	0.11497	0.114018	WE2	2021-08-03	NA
samp_3293	NA	NA	NA	NA	NA	0.115957	0.187861	0.0821528	0.11497	0.114018	WE2	2021-08-03	NA
samp_3217	NA	NA	NA	NA	NA	0.0537713	0.088783	0.0396481	0.0555725	0.0473084	WE4	2021-08-03	NA
samp_3218	NA	NA	NA	NA	NA	0.756677	1.0984	0.581705	0.352996	0.176032	WE16-WSW	2021-08-03	NA
samp_3219	NA	NA	NA	NA	NA	0.797771	1.15104	0.608052	0.368653	0.160595	WE12-S	2021-08-03	NA
samp_1418	NA	NA	NA	NA	NA	0.50792	0.756958	0.389106	0.290484	0.126156	WE2	2021-08-09	NA
samp_3163	NA	NA	NA	NA	NA	0.50792	0.756958	0.389106	0.290484	0.126156	WE2	2021-08-09	NA
samp_1416	NA	NA	NA	NA	NA	0.108417	0.174785	0.0775358	0.110443	0.0721202	WE4	2021-08-09	NA
samp_3164	NA	NA	NA	NA	NA	0.108417	0.174785	0.0775358	0.110443	0.0721202	WE4	2021-08-09	NA
samp_1414	NA	NA	NA	NA	NA	0.933751	1.38349	0.723111	0.456858	0.189536	WE6	2021-08-09	NA
samp_1412	NA	NA	NA	NA	NA	0.348109	0.521859	0.265503	0.217947	0.112477	WE8	2021-08-09	NA
samp_1410	NA	NA	NA	NA	NA	1.14214	1.64957	0.876444	0.515359	0.193422	WE9	2021-08-09	NA
samp_3165	NA	NA	NA	NA	NA	1.14214	1.64957	0.876444	0.515359	0.193422	WE9	2021-08-09	NA
samp_1420	NA	NA	NA	NA	NA	0.219824	0.332929	0.160731	0.162652	0.0885767	WE16	2021-08-09	NA
samp_488	NA	NA	NA	NA	NA	0.20456	0.330676	0.156431	0.165225	0.0880599	WE2	2021-08-16	NA
samp_1417	NA	NA	NA	NA	NA	0.20456	0.330676	0.156431	0.165225	0.0880599	WE2	2021-08-16	NA
samp_3167	NA	NA	NA	NA	NA	0.20456	0.330676	0.156431	0.165225	0.0880599	WE2	2021-08-16	NA
samp_1413	NA	NA	NA	NA	NA	0.71794	1.08347	0.546394	0.429795	0.163428	WE6	2021-08-16	NA
samp_1411	NA	NA	NA	NA	NA	0.483056	0.732842	0.367606	0.319182	0.144303	WE8	2021-08-16	NA
samp_1409	NA	NA	NA	NA	NA	1.0964	1.57988	0.823936	0.559913	0.198119	WE9	2021-08-16	NA
samp_3169	NA	NA	NA	NA	NA	1.0964	1.57988	0.823936	0.559913	0.198119	WE9	2021-08-16	NA
samp_490	NA	NA	NA	NA	NA	0.161591	0.253173	0.122571	0.125531	0.0793101	WE12	2021-08-16	NA
samp_1423	NA	NA	NA	NA	NA	0.161591	0.253173	0.122571	0.125531	0.0793101	WE12	2021-08-16	NA
samp_3170	NA	NA	NA	NA	NA	0.161591	0.253173	0.122571	0.125531	0.0793101	WE12	2021-08-16	NA
samp_3159	NA	NA	NA	NA	NA	0.0947625	0.15771	0.0726214	0.0916419	0.0505145	WE2	2021-08-02	NA
samp_3160	NA	NA	NA	NA	NA	NA	NA	NA	NA	NA	WE4	2021-08-02	NA
samp_1424	NA	NA	NA	NA	NA	0.136335	0.208194	0.101507	0.110502	0.060572	WE12	2021-08-09	NA
samp_1498	NA	NA	NA	NA	NA	0.136335	0.208194	0.101507	0.110502	0.060572	WE12	2021-08-09	NA
samp_3166	NA	NA	NA	NA	NA	0.136335	0.208194	0.101507	0.110502	0.060572	WE12	2021-08-09	NA
samp_1422	NA	NA	NA	NA	NA	0.0691795	0.109578	0.0511521	0.0681183	0.0602283	WE13	2021-08-09	NA
samp_489	NA	NA	NA	NA	NA	0.105194	0.174925	0.0772538	0.10359	0.0712077	WE4	2021-08-16	NA
samp_1415	NA	NA	NA	NA	NA	0.105194	0.174925	0.0772538	0.10359	0.0712077	WE4	2021-08-16	NA
samp_3168	NA	NA	NA	NA	NA	0.105194	0.174925	0.0772538	0.10359	0.0712077	WE4	2021-08-16	NA
samp_3292	NA	NA	NA	NA	NA	0.105194	0.174925	0.0772538	0.10359	0.0712077	WE4	2021-08-16	NA
samp_1421	NA	NA	NA	NA	NA	0.0773091	0.123748	0.0557256	0.0767436	0.05563	WE13	2021-08-16	NA
samp_1419	NA	NA	NA	NA	NA	0.113482	0.188237	0.0895908	0.106389	0.0669765	WE16	2021-08-16	NA
samp_3171	NA	NA	NA	NA	NA	0.327978	0.510973	0.244741	0.236929	0.100426	WE2	2021-08-23	NA
samp_3173	NA	NA	NA	NA	NA	1.07555	1.54852	0.789688	0.572131	0.235505	WE9	2021-08-23	NA
samp_3174	NA	NA	NA	NA	NA	0.184633	0.28257	0.137673	0.132091	0.104879	WE12	2021-08-23	NA
samp_3220	NA	NA	NA	NA	NA	0.279008	0.425405	0.203459	0.200406	0.146625	WE2	2021-08-31	NA
samp_3222	NA	NA	NA	NA	NA	0.829987	1.20219	0.597718	0.502522	0.210149	WE9	2021-08-31	NA
samp_3177	NA	NA	NA	NA	NA	0.795683	1.1484	0.57455	0.486259	0.184545	WE9	2021-08-30	NA
samp_3179	NA	NA	NA	NA	NA	0.240033	0.370072	0.180568	0.191178	0.109452	WE2	2021-09-07	NA
samp_3181	NA	NA	NA	NA	NA	0.816094	1.18394	0.597097	0.499113	0.217567	WE9	2021-09-07	NA
samp_3182	NA	NA	NA	NA	NA	0.24706	0.365731	0.187941	0.176392	0.0911911	WE12	2021-09-07	NA
samp_3935	NA	NA	NA	NA	NA	0.24706	0.365731	0.187941	0.176392	0.0911911	WE12	2021-09-07	NA
samp_3183	NA	NA	NA	NA	NA	0.285327	0.415994	0.211833	0.216398	0.110784	WE2	2021-09-13	NA
samp_516	NA	NA	NA	NA	NA	0.0956462	0.152181	0.0719594	0.098212	0.0613757	WE4	2021-09-13	NA
samp_3184	NA	NA	NA	NA	NA	0.0956462	0.152181	0.0719594	0.098212	0.0613757	WE4	2021-09-13	NA
samp_3185	NA	NA	NA	NA	NA	0.654546	0.959271	0.485212	0.457565	0.17116	WE9	2021-09-13	NA
samp_3186	NA	NA	NA	NA	NA	0.252966	0.368134	0.18924	0.184634	0.139807	WE12	2021-09-13	NA
samp_3187	NA	NA	NA	NA	NA	0.369897	0.558009	0.275423	0.28398	0.152195	WE2	2021-09-20	NA
samp_3189	NA	NA	NA	NA	NA	0.702158	1.01871	0.513527	0.493482	0.20519	WE9	2021-09-20	NA
samp_3190	NA	NA	NA	NA	NA	0.239238	0.35993	0.181206	0.177633	0.123063	WE12	2021-09-20	NA
samp_3224	NA	NA	NA	NA	NA	0.405756	0.588544	0.298588	0.296683	0.150272	WE2	2021-09-21	NA
samp_3225	NA	NA	NA	NA	NA	0.540729	0.785376	0.395257	0.375401	0.198918	WE9	2021-09-21	NA
samp_3147	NA	NA	NA	NA	NA	0.39934	0.59665	0.287164	0.196394	0.0995843	WE2	2021-07-13	NA
samp_3149	NA	NA	NA	NA	NA	1.49275	2.34924	1.18869	0.671115	0.202089	WE9	2021-07-13	NA
samp_3214	NA	NA	NA	NA	NA	1.5895	2.84709	1.30448	0.938559	0.257376	WE9	2021-07-14	NA
samp_3151	NA	NA	NA	NA	NA	0.156891	0.296231	0.130875	0.315902	0.0716187	WE2	2021-07-19	NA
samp_3153	NA	NA	NA	NA	NA	NA	NA	NA	NA	NA	WE9	2021-07-19	NA
samp_3172	NA	NA	NA	NA	NA	NA	NA	NA	NA	NA	WE4	2021-08-23	NA
samp_3221	NA	NA	NA	NA	NA	0.0976973	0.154244	0.0702293	0.0846286	0.0741854	WE4	2021-08-31	NA
samp_3294	NA	NA	NA	NA	NA	0.0976973	0.154244	0.0702293	0.0846286	0.0741854	WE4	2021-08-31	NA
samp_3223	NA	NA	NA	NA	NA	0.176037	0.267026	0.128314	0.132088	0.0997292	WE12	2021-08-31	NA
samp_3175	NA	NA	NA	NA	NA	0.284355	0.429942	0.210224	0.209886	0.107595	WE2	2021-08-30	NA
samp_3176	NA	NA	NA	NA	NA	NA	NA	NA	NA	NA	WE4	2021-08-30	NA
samp_3178	NA	NA	NA	NA	NA	0.155773	0.235962	0.113941	0.121994	0.0827284	WE12	2021-08-30	NA
samp_3180	NA	NA	NA	NA	NA	0.106121	0.17302	0.0780925	0.103355	0.0705441	WE4	2021-09-07	NA
samp_3188	NA	NA	NA	NA	NA	0.137728	0.214992	0.102408	0.125922	0.0971845	WE4	2021-09-20	NA
samp_3226	NA	NA	NA	NA	NA	0.261757	0.383236	0.19633	0.1928	0.127096	WE12	2021-09-21	NA
samp_3295	NA	NA	NA	NA	NA	0.261757	0.383236	0.19633	0.1928	0.127096	WE12	2021-09-21	NA
samp_3191	NA	NA	NA	NA	NA	0.738282	1.04543	0.51904	0.525673	0.185265	WE2	2021-09-27	NA
samp_3193	NA	NA	NA	NA	NA	1.21344	1.65957	1.03524	0.475083	0.246013	WE9	2021-09-27	NA
samp_3192	NA	NA	NA	NA	NA	0.166919	0.237028	0.12291	0.120109	0.0933806	WE4	2021-09-27	NA
samp_3194	NA	NA	NA	NA	NA	0.196531	0.286386	0.148804	0.154691	0.102831	WE12	2021-09-27	NA
samp_3197	NA	NA	NA	NA	NA	0.867971	1.23779	0.699666	0.440459	0.221811	WE9	2021-10-04	NA
samp_3195	NA	NA	NA	NA	NA	0.305731	0.455593	0.226622	0.238175	0.132523	WE2	2021-10-04	NA
samp_3196	NA	NA	NA	NA	NA	0.0883608	0.14124	0.0671762	0.0805298	0.064798	WE4	2021-10-04	NA
samp_3198	NA	NA	NA	NA	NA	0.152266	0.228932	0.114201	0.126586	0.101162	WE12	2021-10-04	NA
samp_3199	NA	NA	NA	NA	NA	0.537802	0.78541	0.408255	0.318659	0.17791	WE2	2021-10-12	NA
samp_3201	NA	NA	NA	NA	NA	1.41057	2.01915	1.19696	0.531663	0.25031	WE9	2021-10-12	NA
samp_3202	NA	NA	NA	NA	NA	0.315112	0.460141	0.23502	0.200519	0.159222	WE12	2021-10-12	NA
samp_3203	NA	NA	NA	NA	NA	0.479589	0.692318	0.36257	0.304608	0.166988	WE2	2021-10-18	NA
samp_3205	NA	NA	NA	NA	NA	NA	NA	NA	NA	NA	WE9	2021-10-18	NA
samp_3206	NA	NA	NA	NA	NA	0.472871	0.668579	0.361783	0.281531	0.163557	WE12	2021-10-18	NA
samp_3200	NA	NA	NA	NA	NA	0.0639265	0.0989703	0.0489025	0.0296463	0.0688118	WE4	2021-10-12	NA
samp_3204	NA	NA	NA	NA	NA	0.0708629	0.109591	0.0524609	0.074519	0.0427455	WE4	2021-10-18	NA
samp_3207	NA	NA	NA	NA	NA	0.260756	0.383875	0.207575	0.16126	0.0976674	WE2	2021-10-27	NA

## Sheet: SITable2
SI Table 2: HPLC Solvent Gradient
Time (minutes)	% Mobile Phase B
0	0
2	0
2.1	20
10	100
14	100
14.1	0
17	0
A gradient was run over 17 minutes at a flow rate of 0.6 mL/min starting at 0% mobile phase B for 2 minutes, then increasing from 20% to 100% mobile phase B over 8 minutes, holding at 100% mobile phase B for 4 minutes, before decreasing back to 0% for 3 minutes.

## Sheet: SITable3
SI Table 3: Biosynthetic Gene Cluster Database Information
BGC Name in Fasta Ammended to Gene	Name in Study	Cluster	Pathway	Organism	Detected Via
1-heptadecene_20_0	1-heptadecene	3	PKS	Microcystis	WLECC
MicrocystisaeruginosaNIES-98_aeruginosin98-A,aeruginosin98-B,aeruginosin98-C2	Aeruginosin	3	NRPS-PKS	Microcystis	MIBiG
Anabaenopeptin_16_0	Anabaenopeptin	5	NRPS	Microcystis	WLECC
Bartoloside-T1PKS_18_0	Bartoloside-Like	6	PKS	Microcystis	WLECC
Cyanobactin_50_0	Cyanobactin-3 (Microcystis)	4	RiPP-Cyanobactin	Microcystis	WLECC
Microcystissp.NIVA-CYA172/5_cyanopeptolin	Cyanopeptolin (Microcystis)	5	NRPS	Microcystis	MIBiG
MicrocystisaeruginosaNIES-87_kasumigamide	Kasumigamide	1	NRPS-PKS	Microcystis	MIBiG
RRE-containing_23_0	LAP (Microcystis)	5	RiPP-LAP	Microcystis	WLECC
lanthipeptide_21_0	Lanthipeptide-3 (Microcystis)	6	RiPP-Lanthipeptide	Microcystis	WLECC
MicrocystisaeruginosaPCC7806_microcystinLR	Microcystin	3	NRPS-PKS	Microcystis	MIBiG
MicrocystisaeruginosaLEGE91341_microginin	Microginin	4	NRPS-PKS	Microcystis	MIBiG
MicrocystisaeruginosaNIES-298_microviridinB	Microviridin	4	RiPP	Microcystis	MIBiG
NRPS-T1PKS_26_0	NRPS-T1PKS	3	NRPS-PKS	Microcystis	WLECC
NRPS-like_34_0	NRPS-like-1	1	NRPS	Microcystis	WLECC
T3PKS-Merocyclophane_5_0	PmNT3	5	PKS	Microcystis	WLECC
T1PKS-Terpene_11_0	T1PKS-Terpene	5	PKS	Microcystis	WLECC
Cyanobactin_90_0	Cyanobactin-1 (Microcystis)	6	RiPP-Cyanobactin	Microcystis	WLECC
Cyanobactin_64_0	Cyanobactin-2 (Microcystis)	6	RiPP-Cyanobactin	Microcystis	WLECC
MicrocystisaeruginosaPCC7005_piricyclamide7005E1,piricyclamide7005E2,piricyclamide7005E3,piricyclamide7005E4	Piricyclamide	2	RiPP-Cyanobactin	Microcystis	MIBiG
T1PKS_37_0	T1PKS-2	4	PKS	Microcystis	WLECC
Novel-T3PKS_28_0	T3PPKS-1	6	PKS	Microcystis	WLECC
hglE-KS_45_0	hglE-KS-like	4	PKS	Microcystis	WLECC
RiPP-like_84_0	Ripp-like-1	6	RiPP	Microcystis	WLECC
Anabaenasp.90_anacyclamideA10	Anacyclamide (ADA)	8	RiPP-Cyanobactin	ADA	MIBiG
samp_2073_477589_LAP	LAP (ADA)	7	RiPP-LAP	ADA	WLE MAGs (Den uyl et al. 2025, ES&T)
samp_471_14978_NRPS	NRPS-4 (ADA)	7	NRPS	ADA	WLE MAGs (Den uyl et al. 2025, ES&T)
DolichospermumcircinaleAWQC131C_decarbamoylgonyautoxin2,decarbamoylgonyautoxin3,decarbamoylsaxitoxin,gonyautoxin2,gonyautoxin3,gony	Saxitoxin	7	Other	ADA	MIBiG
MicrocystisaeruginosaPCC7806_microcyclamide	Aerucyclamide	9	RiPP-Cyanobactin	Microcystis	MIBiG
samp_4305_693378_NRPS	NRPS-1 (ADA)	9	NRPS	ADA	WLE MAGs (Den uyl et al. 2025, ES&T)
RiPP-like_80_0	Ripp-like-2	9	RiPP	Microcystis	WLECC
lanthipeptide_87_0	Lanthipeptide-1 (Microcystis)	9	RiPP-Lanthipeptide	Microcystis	WLECC
lanthipeptide_54_0	Lanthipeptide-2 (Microcystis)	9	RiPP-Lanthipeptide	Microcystis	WLECC
samp_4305_474408_T1PKS	T1PKS (ADA)	8	PKS	ADA	WLE MAGs (Den uyl et al. 2025, ES&T)
T1PKS_51_0	T1PKS-1	9	PKS	Microcystis	WLECC
samp_4380_82358_NRPS-like	NRPS-2 (ADA)	8	NRPS	ADA	WLE MAGs (Den uyl et al. 2025, ES&T)
samp_4305_554341_lanthipeptide-class-v	Lanthipeptide (ADA)	9	RiPP-Lanthipeptide	ADA	WLE MAGs (Den uyl et al. 2025, ES&T)
Acronyms: western Lake Erie culture collection (WLECC), Aphanizomenon, Dolichospermum, Anabaena (ADA), polyketide synthase (PKS), nonribosomal peptide synthetase (NRPS), Ribosomally synthesized and post-translationally modified peptides (RiPPs), WLE MAGs (Den uyl et al. 2025, ES&T) = western Lake Erie metagenome assembled genomes from Paul Den Uyl et al. study 2025 in ACS ES&T. Gene specific info…

## Sheet: SITable4
SI Table 4: Microcystis genomes used for phylogenomic analysis
Genome Name
ATCC29413.fa
LE17-10A.fa
LE17-20C.fa
LE18-22.fa
LE19-10.fa
LE19-114.fa
LE19-12.fa
LE19-131.fa
LE19-13.fa
LE19-195.fa
LE19-196.fa
LE19-197.fa
LE19-251.fa
LE19-281.fa
LE19-338.fa
LE19-388.fa
LE19-41.fa
LE19-4.fa
LE19-55.fa
LE19-59.fa
LE19-84.fa
LE19-8.fa
LE19-98.fa
Microcystis_0824.fa
Microcystis_aeruginosa_11-30S32.fa
Microcystis_aeruginosa_BK11-02.fa
Microcystis_aeruginosa_BS11-05.fa
Microcystis_aeruginosa_BS13-02.fa
Microcystis_aeruginosa_BS13-10.fa
Microcystis_aeruginosa_CACIAM_03.fa
Microcystis_aeruginosa_CHAOHU_1326.fa
Microcystis_aeruginosa_DA14.fa
Microcystis_aeruginosa_DIANCHI905.fa
Microcystis_aeruginosa_EAWAG127a.fa
Microcystis_aeruginosa_F13-15.fa
Microcystis_aeruginosa_FACHB-524.fa
Microcystis_aeruginosa_FCY-26.fa
Microcystis_aeruginosa_FCY-27.fa
Microcystis_aeruginosa_FCY-28.fa
Microcystis_aeruginosa_FD4.fa
Microcystis_aeruginosa_G11-01.fa
Microcystis_aeruginosa_G11-04.fa
Microcystis_aeruginosa_G11-06.fa
Microcystis_aeruginosa_G11-09.fa
Microcystis_aeruginosa_G13-01.fa
Microcystis_aeruginosa_G13-03.fa
Microcystis_aeruginosa_G13-05.fa
Microcystis_aeruginosa_G13-07.fa
Microcystis_aeruginosa_G13-09.fa
Microcystis_aeruginosa_G13-10.fa
Microcystis_aeruginosa_G13-11.fa
Microcystis_aeruginosa_G13-12.fa
Microcystis_aeruginosa_K13-05.fa
Microcystis_aeruginosa_K13-06.fa
Microcystis_aeruginosa_K13-07.fa
Microcystis_aeruginosa_K13-10.fa
Microcystis_aeruginosa_KLA2.fa
Microcystis_aeruginosa_KW.fa
Microcystis_aeruginosa_L111-01.fa
Microcystis_aeruginosa_L211-07.fa
Microcystis_aeruginosa_L211-101.fa
Microcystis_aeruginosa_L211-11.fa
Microcystis_aeruginosa_L311-01.fa
Microcystis_aeruginosa_LE13-04.fa
Microcystis_aeruginosa_LE3.fa
Microcystis_aeruginosa_LG11-05.fa
Microcystis_aeruginosa_LG13-03.fa
Microcystis_aeruginosa_LG13-11.fa
Microcystis_aeruginosa_LG13-12.fa
Microcystis_aeruginosa_LG13-13.fa
Microcystis_aeruginosa_LL11-07.fa
Microcystis_aeruginosa_LL13-03.fa
Microcystis_aeruginosa_LL13-06.fa
Microcystis_aeruginosa_Ma_AC_P_19900807_S299.fa
Microcystis_aeruginosa_Ma_AC_P_19900807_S300.fa
Microcystis_aeruginosa_Ma_MB_F_20061100_S19D.fa
Microcystis_aeruginosa_Ma_MB_F_20061100_S19.fa
Microcystis_aeruginosa_Ma_MB_F_20061100_S20D.fa
Microcystis_aeruginosa_Ma_MB_F_20061100_S20.fa
Microcystis_aeruginosa_Ma_MB_S_20031200_S102D.fa
Microcystis_aeruginosa_Ma_MB_S_20031200_S102.fa
Microcystis_aeruginosa_Ma_OC_H_19870700_S124.fa
Microcystis_aeruginosa_Ma_OC_LR_19540900_S633.fa
Microcystis_aeruginosa_Ma_QC_B_20070730_S2.fa
Microcystis_aeruginosa_Ma_QC_C_20070703_M131.fa
Microcystis_aeruginosa_Ma_QC_C_20070823_S13D.fa
Microcystis_aeruginosa_Ma_QC_C_20070823_S13.fa
Microcystis_aeruginosa_Ma_QC_Ca_00000000_S207.fa
Microcystis_aeruginosa_Ma_QC_Ch_20071001_M135.fa
Microcystis_aeruginosa_Ma_QC_Ch_20071001_S25D.fa
Microcystis_aeruginosa_Ma_QC_Ch_20071001_S25.fa
Microcystis_aeruginosa_Ma_SC_T_19800800_S464.fa
Microcystis_aeruginosa_NaRes975.fa
Microcystis_aeruginosa_NIES-1211.fa
Microcystis_aeruginosa_NIES-2481.fa
Microcystis_aeruginosa_NIES-2519.fa
Microcystis_aeruginosa_NIES-2520.fa
Microcystis_aeruginosa_NIES-2521.fa
Microcystis_aeruginosa_NIES-2522.fa
Microcystis_aeruginosa_NIES-2549.fa
Microcystis_aeruginosa_NIES-298.fa
Microcystis_aeruginosa_NIES-3787.fa
Microcystis_aeruginosa_NIES-3804.fa
Microcystis_aeruginosa_NIES-3806.fa
Microcystis_aeruginosa_NIES-3807.fa
Microcystis_aeruginosa_NIES-4264.fa
Microcystis_aeruginosa_NIES-4285.fa
Microcystis_aeruginosa_NIES-4325.fa
Microcystis_aeruginosa_NIES-44.fa
Microcystis_aeruginosa_NIES-843.fa
Microcystis_aeruginosa_NIES-87.fa
Microcystis_aeruginosa_NIES-88.fa
Microcystis_aeruginosa_NIES-98.fa
Microcystis_aeruginosa_PCC_7005.fa
Microcystis_aeruginosa_PCC_7806SL.fa
Microcystis_aeruginosa_PCC_7941.fa
Microcystis_aeruginosa_PCC_9432.fa
Microcystis_aeruginosa_PCC_9443.fa
Microcystis_aeruginosa_PCC_9701.fa
Microcystis_aeruginosa_PCC_9717.fa
Microcystis_aeruginosa_PCC_9806.fa
Microcystis_aeruginosa_PCC_9807.fa
Microcystis_aeruginosa_PCC_9808.fa
Microcystis_aeruginosa_PCC_9809.fa
Microcystis_aeruginosa_S11-01.fa
Microcystis_aeruginosa_S11-05.fa
Microcystis_aeruginosa_Sj.fa
Microcystis_aeruginosa_SPC777.fa
Microcystis_aeruginosa_SX13-01.fa
Microcystis_aeruginosa_SX13-11.fa
Microcystis_aeruginosa_TA09.fa
Microcystis_aeruginosa_TAIHU98.fa
Microcystis_aeruginosa_W11-03.fa
Microcystis_aeruginosa_W11-06.fa
Microcystis_aeruginosa_W13-11.fa
Microcystis_aeruginosa_W13-13.fa
Microcystis_aeruginosa_W13-15.fa
Microcystis_aeruginosa_W13-16.fa
Microcystis_aeruginosa_W13-18.fa
Microcystis_flos-aquae_DF17.fa
Microcystis_flos-aquae_Ma_QC_C_20070823_S18D.fa
Microcystis_flos-aquae_Ma_QC_C_20070823_S18.fa
Microcystis_flos-aquae_Mf_QC_C_20070823_S10D.fa
Microcystis_flos-aquae_Mf_QC_C_20070823_S10.fa
Microcystis_flos-aquae_Mf_QC_C_20070823_S20D.fa
Microcystis_flos-aquae_Mf_QC_C_20070823_S20.fa
Microcystis_flos-aquae_Mf_QC_C_20070823_S20T.fa
Microcystis_flos-aquae_Mf_WU_F_19750830_S460.fa
Microcystis_flos-aquae_TF09.fa
Microcystis_LSC13-02.fa
Microcystis_MC19.fa
Microcystis_M_OC_Ca_00000000_C217Col.fa
Microcystis_M_OC_Ca_00000000_S217Cul.fa
Microcystis_M_QC_C_20170808_M2Col.fa
Microcystis_M_QC_C_20170808_M3Col.fa
Microcystis_M_QC_C_20170808_M9Col.fa
Microcystis_Msp_OC_L_20101000_S702.fa
Microcystis_novacekii_Mn_MB_F_20050700_S1D.fa
Microcystis_novacekii_Mn_MB_F_20050700_S1.fa
Microcystis_panniformis_FACHB-1757.fa
Microcystis_panniformis_Mp_GB_SS_20050300_S99D.fa
Microcystis_panniformis_Mp_GB_SS_20050300_S99.fa
Microcystis_panniformis_Mp_MB_F_20051200_S6D.fa
Microcystis_panniformis_Mp_MB_F_20051200_S6.fa
Microcystis_panniformis_Mp_MB_F_20051200_S9D.fa
Microcystis_panniformis_Mp_MB_F_20051200_S9.fa
Microcystis_panniformis_Mp_MB_F_20080800_S26D.fa
Microcystis_panniformis_Mp_MB_F_20080800_S26.fa
Microcystis_T1-4.fa
Microcystis_viridis_Mv_BB_P_19951000_S68D.fa
Microcystis_viridis_Mv_BB_P_19951000_S68.fa
Microcystis_viridis_Mv_BB_P_19951000_S69D.fa
Microcystis_viridis_Mv_BB_P_19951000_S69.fa
Microcystis_viridis_NIES-102.fa
Microcystis_wesenbergii_LE013-01.fa
Microcystis_wesenbergii_Mw_MB_S_20031200_S109D.fa
Microcystis_wesenbergii_Mw_MB_S_20031200_S109.fa
Microcystis_wesenbergii_Mw_QC_B_20070930_S4D.fa
Microcystis_wesenbergii_Mw_QC_B_20070930_S4.fa
Microcystis_wesenbergii_Mw_QC_S_20081001_S30D.fa
Microcystis_wesenbergii_Mw_QC_S_20081001_S30.fa
Microcystis_wesenbergii_TW10.fa
PCC_6803.fa

## Sheet: SITable5
SI Table 5: Mzmine Parameters used in the feature-finding processing wizard
Parameter	Input
Smoothing	Checked
Stable ionization across samples	Checked
Crop retention time	0.50-18 minutes
Max peaks in chromatogram	15
Minimum consecutive scans	3
Approximate feature FWHM	0.10 minutes
RT Tolerance (intra sample)	0.08 minutes
RT Tolerance (sample to sample)	0.40 minutes
Ion mode	Positive, Factor of lowest signal
Noise threshold (MS1)	10
Noise threshold (MS2	5
Minimum feature height	50000
m/z tolerance (scan to scan)	0.0020 m/z
m/z tolerance (intra sample)	0.0015 m/z
m/z tolerance (sample to sample)	0.0015 m/z
Minumum samples per aligned feature	Max of 2 samples
Annotate lipids	unchecked
Files exported for molecular networking and SIRIUS	Checked

## Sheet: SITable6
SI Table 6: Hierarchical general additive models (HGAM) equation and results for the Relative Abundance (%) of Microcystis and Dolichospermum relative to the whole microbial community.
HGAM Equation	log(Summed abundance per Genus) ~ s(yday, bs = "cc") + s(yday, site, bs = ("fs") + te(year, site, bs = "re") + s(yday, year, bs = "fs") + s(site, bs = "re") + s(year, bs = "re"), family = tw()
Organism	s(yday)	s(yday, site)	te(year, site)	s(yday, year)	s(site)	s(year)	% Deviance Explained	AIC	% Additional Deviance Explained by Year or Site
Microcystis	5.82e-06	0.0474	0.4714	< 2e-16	0.4921	0.3125	0.577	261.908	Year = 27.8%, Site = 1.9%
ADA	5.98e-07	0.06813	0.00297	< 2e-16	0.22361	2.73e-07	0.761	223.322	Year = 36.3% , Site = 8.2%
									Calculated by reducing model to exclude terms containing either site or year to see how deviance explained changed
									Year = log(Summed BGC abundance per Genus) ~ s(yday, bs = "cc") + s(yday, site, bs = ("fs") + s(site, bs = "re") , family = tw()
									Site = log(Summed BGC abundance per Genus) ~ s(yday, bs = "cc") + s(yday, year, bs = "fs")+ s(year, bs = "re"), family = tw()

## Sheet: SITable7
SI Table 7: R2 and P-values for NMDS vectors in Figure 2C.
NMDS Plot Summary
Stress:	0.071
Variable	NMDS1	NMDS2	R^2	P-value
Nitrate + Nitrite	0.10434	-0.99454	0.0465	0.144
Particulate Microcystin	0.76005	-0.64986	0.3046	0.001
Soluble Reactive Phosphorus (SRP)	-0.00402	0.99999	0.0342	0.195
Particulate Organic Carbon (POC)	0.90378	-0.42799	0.2065	0.001
Particulate Organic Nitrogen (PON)	0.93678	-0.34992	0.2218	0.001
Temperature	0.18667	-0.98242	0.1548	0.004
Depth	-0.23742	-0.97141	0.0731	0.051
Dissovled Oxygen	0.66417	0.74758	0.0128	0.578
Conductivity	0.95561	0.29465	0.0676	0.056
Turbidity	0.91657	0.39987	0.0189	0.47
Phycocyanin	0.99356	0.11327	0.2881	0.001
Total Phosphorus	0.0018	-1	0.0017	0.93
Dissolved Phosphorus	0.01121	0.99994	0.016	0.476
Ammonia	0.57752	-0.81638	0.0019	0.939
Colored Dissolved Organic Matter (CDOM)	0.97979	0.20002	0.0276	0.314
Susepended Particulate Matter	0.73293	0.68031	0.0212	0.426
Terrestrial/Humic DOM	0.94599	0.32421	0.0224	0.36
Microbial:Terrestrial DOM Ratio	-0.97419	-0.22575	0.0862	0.033
Aromatic AAs in DOM	-0.99874	-0.05014	0.0879	0.027
Signif. codes: 0 ‘***’ 0.001 ‘**’ 0.01 ‘*’ 0.05 ‘.’ 0.1 ‘ ’ 1
Permutation: free
Number of permutations: 999

## Sheet: SITable8
SI Table 8: Hierarchical general additive models (HGAM) equation and results for the FPKM of BGCs within Modules 4, 5, 6, and 7.
HGAM Equation	log(Module abundance) ~ s(yday, bs = "cc") + ti(yday, site, bs = ("cc", "re") + s(year, site, bs = "re") + s(site, bs = "re"), family = gaussian()
Module	s(yday)	ti(yday, site)	s(year, site)	s(site)	Adjusted R²	% Deviance Explained	AIC	% Additional Deviance Explained by Year or Site
Module 4 (blue)	1.66e-05	0.554	0.138	0.464	0.294	0.263	455.675	Year = 8.5, Site = 8.2%
Module 5 (orange)	0.0378	0.8034	0.0209	0.1445	0.203	0.282	466.666	Year = 18.42, Site = 14.7%
Module 6 (green)	5.9e-07	0.8253	0.0706	0.5232	0.195	0.333	411.156	Year = 11.2, Site = 7.1
Module 7 (magenta)	0.00286	0.55445	2.99e-05	0.43787	0.264	0.394	468.768	Year = 32.79, Site = 15.4

## Sheet: SITable9
SI Table 9: Residual standard errors of loess fits for metabolite, dissolved organic matter (DOM), nitrogen, and grazer abundance patterns.
SI Table 9
Variable	Variable Type	Figure	Line Color	RSE
Microcystin BGC	BGC	6B	Black-dashed	0.79541
Aeruginosin BGC	BGC	6B	Black-dashed	0.8269
Anabaenopeptin BGC	BGC	6B	Black-dashed	1.01695
Aerucyclamide BGC	BGC	6B	Black-dashed	0.901283
Microcystin	Normalized Abundance of Putatively Annotated Metabolite	7A	Blue	1.01269
Aeruginosin	Normalized Abundance of Putatively Annotated Metabolite	7A	Yellow	0.848663
Anabaenopeptin	Normalized Abundance of Putatively Annotated Metabolite	7A	Green	0.936464
Aerucyclamide	Normalized Abundance of Putatively Annotated Metabolite	7A	Berry	1.01301
Nitrate & Nitrite	Measured Physicochemical Parameter	7A	Black	0.672038
Ammonia	Measured Physicochemical Parameter	7A	Black	13.7976
POC:PON	Measured Physicochemical Parameter	7A	Black	1.1766
Terrestrial/Humic DOM (Fmax3)	DOM Dervied from FDOM	7A	Black	0.229598
Microbial:Terrestrial DOM (Fmax1+4+5)/Fmax3)	DOM Dervied from FDOM	7A	Black	0.69495
% Aromatic Amino Acids in DOM (Fmax 4+5/Fmax3)	DOM Dervied from FDOM	7A	Black	0.0624096
Daphnia	Calculated abundance of contigs annotated as Mussels	7A	Black	7.24011
Mussels	Calculated abundance of contigs annotated as Daphnia	7A	Black	0.0147044
Amoeba	Calculated abundance of contigs annotated as Amoeba	7A	Black	0.00379085
